# Supplementary material for: Hydroxonium 1-ammonio­ethyl­idene-1,1-bis­phospho­nate
Source: Acta Crystallogr Sect E Struct Rep Online. 2008 Sep 20;64(Pt 10):o1967. doi: 10.1107/S1600536808029565 (PMC2959340; doi:10.1107/S1600536808029565)
Supplement: Supplementary file 1 [file e-64-o1967-sup1.cif]

##############################################################################
###                                                                        ###
###        Electronic paper (Acta Crystallographica Section E)             ###
###                                                                        ###
##############################################################################
#                                                                            #
# This CIF contains the data in a paper accepted for publication in Acta     #
# Crystallographica Section E. It conforms to the requirements of Notes      #
# for Authors for Section E, and has been peer reviewed under the auspices   #
# of the IUCr Commission on Journals.                                        #
#                                                                            #
# Full details of the Crystallographic Information File format               #
# are given in the paper "The Crystallographic Information File (CIF):       #
# a New Standard Archive File for Crystallography" by S. R. Hall, F. H.      #
# Allen and I. D. Brown [Acta Cryst. (1991), A47, 655-685].                  #
#                                                                            #
# The current version of the core CIF dictionary is obtainable from          #
# ftp://ftp.iucr.org/pub/cif_core.dic. The current version number is 2.4.    #
#                                                                            #
# Software is freely available for graphical display of the structure(s) in  #
# this CIF.  For information consult the CIF home page http://www.iucr.org/  #
# cif/home.html                                                              #
#                                                                            #
# This file may be used for bona fide research purposes within the           #
# scientific community so long as proper attribution is given to the journal # 
# article from which it was obtained.                                        #
#                                                                            #
##############################################################################
                                             
data_I
_audit_creation_method     SHELXL97
_chemical_name_systematic
;
Hydroxonium 1-ammonioethylidene-1,1-bisphosphonate
;
_chemical_name_common
;
Hydroxonium 1-aminoethylidene-1,1-diphosphonate
;
_chemical_formula_moiety     'H3 O 1+, C2 H8 N O6 P2 1-'
_chemical_formula_sum     'C2 H11 N O7 P2'
_chemical_formula_iupac     'H3 O 1+, C2 H8 N O6 P2 1-'
_chemical_formula_weight     223.06
_chemical_melting_point     ?
_symmetry_cell_setting     triclinic
_symmetry_space_group_name_H-M     'P -1'
_symmetry_space_group_name_Hall     '-P 1'
loop_
    _symmetry_equiv_pos_as_xyz
    'x, y, z'
    '-x, -y, -z'
_cell_length_a     5.6379(5)
_cell_length_b     8.9712(8)
_cell_length_c     9.2302(8)
_cell_angle_alpha     102.1110(10)
_cell_angle_beta     100.4990(10)
_cell_angle_gamma     101.3420(10)
_cell_volume     435.22(7)
_cell_formula_units_Z     2
_cell_measurement_reflns_used     2523
_cell_measurement_theta_min     2.39
_cell_measurement_theta_max     29.63
_cell_measurement_temperature     293(2)
_exptl_crystal_description     plate
_exptl_crystal_colour     colorless
_exptl_crystal_size_max     0.36
_exptl_crystal_size_mid     0.32
_exptl_crystal_size_min     0.27
_exptl_crystal_density_diffrn     1.702
_exptl_crystal_density_meas     ?
_exptl_crystal_density_method     'not measured'
_exptl_crystal_F_000     232
_exptl_absorpt_coefficient_mu     0.504
_exptl_absorpt_correction_type     multi-scan
_exptl_absorpt_process_details     '(SADABS; Sheldrick, 1996)'
_exptl_absorpt_correction_T_min     0.8394
_exptl_absorpt_correction_T_max     0.8759
_exptl_special_details
;
;
_diffrn_ambient_temperature     298(2)
_diffrn_radiation_type     MoK\a
_diffrn_radiation_wavelength     0.71073
_diffrn_radiation_source     ?
_diffrn_radiation_monochromator     graphite
_diffrn_measurement_device_type     'Bruker SMART 4K CCD area-detector'
_diffrn_measurement_method     '\f and \w scans'
_diffrn_detector_area_resol_mean     ?
_diffrn_reflns_number     2811
_diffrn_reflns_av_R_equivalents     0.009
_diffrn_reflns_av_sigmaI/netI     ?
_diffrn_reflns_theta_min     2.32
_diffrn_reflns_theta_max     27.5
_diffrn_reflns_theta_full     27.50
_diffrn_measured_fraction_theta_max     0.971
_diffrn_measured_fraction_theta_full     0.971
_diffrn_reflns_limit_h_min     -7
_diffrn_reflns_limit_h_max     7
_diffrn_reflns_limit_k_min     -9
_diffrn_reflns_limit_k_max     11
_diffrn_reflns_limit_l_min     -11
_diffrn_reflns_limit_l_max     8
_diffrn_standards_number     ?
_diffrn_standards_interval_count     ?
_diffrn_standards_interval_time     ?
_diffrn_standards_decay_%     ?
_refine_special_details
;
;
_reflns_number_total     1946
_reflns_number_gt     1871
_reflns_threshold_expression     I>2\s(I)
_refine_ls_structure_factor_coef     Fsqd
_refine_ls_matrix_type     full
_refine_ls_R_factor_all     0.0346
_refine_ls_R_factor_gt     0.0338
_refine_ls_wR_factor_gt     0.0939
_refine_ls_wR_factor_ref     0.0945
_refine_ls_goodness_of_fit_ref     1.077
_refine_ls_restrained_S_all     1.077
_refine_ls_number_reflns     1946
_refine_ls_number_parameters     113
_refine_ls_number_restraints     0
_refine_ls_hydrogen_treatment     constr
_refine_ls_weighting_scheme     calc
_refine_ls_weighting_details
         'calc w=1/[\s^2^(Fo^2^)+(0.0451P)^2^+0.5124P] where P=(Fo^2^+2Fc^2^)/3'
_atom_sites_solution_hydrogens     geom
_atom_sites_solution_primary     direct
_atom_sites_solution_secondary     difmap
_refine_ls_shift/su_max     0.000
_refine_ls_shift/su_mean     0.000
_refine_diff_density_max     0.439
_refine_diff_density_min     -0.582
_refine_ls_extinction_method     none
_refine_ls_extinction_coef     ?
loop_
    _atom_type_symbol
    _atom_type_description
    _atom_type_scat_dispersion_real
    _atom_type_scat_dispersion_imag
    _atom_type_scat_source
    C C 0.0033 0.0016 'International Tables Vol C Tables 4.2.6.8 and 6.1.1.4'
    H H 0 0 'International Tables Vol C Tables 4.2.6.8 and 6.1.1.4'
    N N 0.0061 0.0033 'International Tables Vol C Tables 4.2.6.8 and 6.1.1.4'
    O O 0.0106 0.006 'International Tables Vol C Tables 4.2.6.8 and 6.1.1.4'
    P P 0.1023 0.0942 'International Tables Vol C Tables 4.2.6.8 and 6.1.1.4'
_computing_data_collection     'SMART (Bruker, 2001)'
_computing_cell_refinement     'SAINT (Bruker, 2001)'
_computing_data_reduction     'SAINT (Bruker, 2001)'
_computing_structure_solution     'SHELXS97 (Sheldrick, 2008)'
_computing_structure_refinement     'SHELXL97 (Sheldrick, 2008)'
_computing_molecular_graphics
;
ORTEP-3 for Windows (Farrugia, 1997) and PLATON (Spek, 2003)
;
_computing_publication_material     'SHELXL97 (Sheldrick, 2008)'
loop_
    _atom_site_type_symbol
    _atom_site_label
    _atom_site_fract_x
    _atom_site_fract_y
    _atom_site_fract_z
    _atom_site_U_iso_or_equiv
    _atom_site_adp_type
    _atom_site_calc_flag
    _atom_site_refinement_flags
    _atom_site_occupancy
    _atom_site_disorder_assembly
    _atom_site_disorder_group
    P P1 0.64618(8) 0.73089(5) 0.49332(5) 0.01519(14) Uani d . 1 . .
    P P2 0.58222(8) 0.83546(6) 0.19085(5) 0.01897(14) Uani d . 1 . .
    C C1 0.7352(3) 0.7236(2) 0.3101(2) 0.0159(3) Uani d . 1 . .
    C C2 0.6859(4) 0.5520(2) 0.2183(2) 0.0263(4) Uani d . 1 . .
    H H2A 0.7448 0.5493 0.1268 0.039 Uiso calc R 1 . .
    H H2B 0.5106 0.5046 0.1924 0.039 Uiso calc R 1 . .
    H H2C 0.7717 0.4950 0.2784 0.039 Uiso calc R 1 . .
    N N1 1.0110(3) 0.79403(19) 0.34632(18) 0.0177(3) Uani d . 1 . .
    H H1A 1.0884 0.7500 0.4126 0.027 Uiso calc R 1 . .
    H H1B 1.0421 0.8971 0.3866 0.027 Uiso calc R 1 . .
    H H1C 1.0657 0.7766 0.2612 0.027 Uiso calc R 1 . .
    O O1 0.8136(2) 0.63586(16) 0.57120(16) 0.0207(3) Uani d . 1 . .
    H H1 0.7371 0.5435 0.5513 0.031 Uiso calc R 1 . .
    O O2 0.7185(3) 0.89740(16) 0.58704(16) 0.0234(3) Uani d . 1 . .
    O O3 0.3743(2) 0.64928(16) 0.46080(17) 0.0218(3) Uani d . 1 . .
    O O4 0.6364(3) 1.00594(17) 0.29828(18) 0.0267(3) Uani d . 1 . .
    H H4 0.5123 1.0175 0.3295 0.040 Uiso calc R 1 . .
    O O5 0.7259(3) 0.8501(2) 0.07158(17) 0.0295(3) Uani d . 1 . .
    O O6 0.3106(3) 0.75734(19) 0.14090(16) 0.0262(3) Uani d . 1 . .
    O O1W 1.0469(3) 0.8192(2) -0.1160(2) 0.0403(4) Uani d . 1 . .
    H H9 1.0002 0.7549 -0.2088 0.061 Uiso d PR 0.75 . .
    H H10 0.9220 0.8286 -0.0718 0.061 Uiso d PR 0.75 . .
    H H11 1.1434 0.7837 -0.0515 0.061 Uiso d PR 0.75 . .
    H H12 1.1157 0.9206 -0.1025 0.061 Uiso d PR 0.75 . .
loop_
    _atom_site_aniso_label
    _atom_site_aniso_U_11
    _atom_site_aniso_U_22
    _atom_site_aniso_U_33
    _atom_site_aniso_U_12
    _atom_site_aniso_U_13
    _atom_site_aniso_U_23
    P1 0.0131(2) 0.0149(2) 0.0193(2) 0.00319(17) 0.00587(17) 0.00642(17)
    P2 0.0151(2) 0.0268(3) 0.0203(3) 0.00901(19) 0.00713(18) 0.01124(19)
    C1 0.0124(7) 0.0172(8) 0.0194(8) 0.0038(6) 0.0051(6) 0.0057(6)
    C2 0.0297(10) 0.0204(9) 0.0257(10) 0.0056(8) 0.0055(8) 0.0005(7)
    N1 0.0128(7) 0.0209(7) 0.0223(8) 0.0054(6) 0.0068(6) 0.0083(6)
    O1 0.0173(6) 0.0195(6) 0.0253(7) 0.0040(5) 0.0017(5) 0.0094(5)
    O2 0.0265(7) 0.0170(7) 0.0275(7) 0.0043(5) 0.0119(6) 0.0033(5)
    O3 0.0132(6) 0.0226(7) 0.0334(8) 0.0043(5) 0.0073(5) 0.0138(6)
    O4 0.0239(7) 0.0241(7) 0.0376(8) 0.0104(6) 0.0125(6) 0.0106(6)
    O5 0.0297(8) 0.0425(9) 0.0283(8) 0.0162(7) 0.0175(6) 0.0184(7)
    O6 0.0162(7) 0.0401(8) 0.0239(7) 0.0087(6) 0.0033(5) 0.0112(6)
    O1W 0.0390(9) 0.0496(11) 0.0344(9) 0.0119(8) 0.0101(7) 0.0127(8)
_geom_special_details
;
 All esds (except the esd in the dihedral angle between two l.s. planes)
 are estimated using the full covariance matrix.  The cell esds are taken
 into account individually in the estimation of esds in distances, angles
 and torsion angles; correlations between esds in cell parameters are only
 used when they are defined by crystal symmetry.  An approximate (isotropic)
 treatment of cell esds is used for estimating esds involving l.s. planes.
;
loop_
    _geom_bond_atom_site_label_1
    _geom_bond_atom_site_label_2
    _geom_bond_site_symmetry_2
    _geom_bond_distance
    _geom_bond_publ_flag
    P1 O2 . 1.4952(14) ?
    P1 O3 . 1.5081(13) ?
    P1 O1 . 1.5686(14) ?
    P1 C1 . 1.8417(18) ?
    P2 O5 . 1.4928(14) ?
    P2 O6 . 1.4947(14) ?
    P2 O4 . 1.5765(15) ?
    P2 C1 . 1.8497(19) ?
    C1 N1 . 1.505(2) ?
    C1 C2 . 1.537(2) ?
    C2 H2A . 0.9600 ?
    C2 H2B . 0.9600 ?
    C2 H2C . 0.9600 ?
    N1 H1A . 0.8900 ?
    N1 H1B . 0.8900 ?
    N1 H1C . 0.8900 ?
    O1 H1 . 0.8200 ?
    O4 H4 . 0.8200 ?
    O1W H9 . 0.8869 ?
    O1W H10 . 0.8852 ?
    O1W H11 . 0.8841 ?
    O1W H12 . 0.8888 ?
loop_
    _geom_angle_atom_site_label_1
    _geom_angle_atom_site_label_2
    _geom_angle_atom_site_label_3
    _geom_angle_site_symmetry_1
    _geom_angle_site_symmetry_3
    _geom_angle
    _geom_angle_publ_flag
    O2 P1 O3 . . 115.72(8) ?
    O2 P1 O1 . . 108.61(8) ?
    O3 P1 O1 . . 111.06(8) ?
    O2 P1 C1 . . 109.30(8) ?
    O3 P1 C1 . . 108.25(8) ?
    O1 P1 C1 . . 103.15(8) ?
    O5 P2 O6 . . 118.42(9) ?
    O5 P2 O4 . . 106.13(9) ?
    O6 P2 O4 . . 112.40(8) ?
    O5 P2 C1 . . 105.96(8) ?
    O6 P2 C1 . . 108.21(8) ?
    O4 P2 C1 . . 104.72(8) ?
    N1 C1 C2 . . 107.76(14) ?
    N1 C1 P1 . . 106.97(11) ?
    C2 C1 P1 . . 110.19(13) ?
    N1 C1 P2 . . 107.45(12) ?
    C2 C1 P2 . . 109.40(13) ?
    P1 C1 P2 . . 114.79(9) ?
    C1 C2 H2A . . 109.5 ?
    C1 C2 H2B . . 109.5 ?
    H2A C2 H2B . . 109.5 ?
    C1 C2 H2C . . 109.5 ?
    H2A C2 H2C . . 109.5 ?
    H2B C2 H2C . . 109.5 ?
    C1 N1 H1A . . 109.5 ?
    C1 N1 H1B . . 109.5 ?
    H1A N1 H1B . . 109.5 ?
    C1 N1 H1C . . 109.5 ?
    H1A N1 H1C . . 109.5 ?
    H1B N1 H1C . . 109.5 ?
    P1 O1 H1 . . 109.5 ?
    P2 O4 H4 . . 109.5 ?
    H9 O1W H10 . . 113.6 ?
    H9 O1W H11 . . 112.2 ?
    H10 O1W H11 . . 102.3 ?
    H9 O1W H12 . . 120.3 ?
    H10 O1W H12 . . 98.6 ?
    H11 O1W H12 . . 107.6 ?
loop_
    _geom_hbond_atom_site_label_D
    _geom_hbond_atom_site_label_H
    _geom_hbond_atom_site_label_A
    _geom_hbond_site_symmetry_A
    _geom_hbond_distance_DH
    _geom_hbond_distance_HA
    _geom_hbond_distance_DA
    _geom_hbond_angle_DHA
    N1 H1A O3 1_655 0.89 2.02 2.798(2) 145
    N1 H1B O2 2_776 0.89 2.00 2.766(2) 144
    N1 H1C O6 1_655 0.89 1.93 2.771(2) 156
    O1 H1 O3 2_666 0.82 1.69 2.501(2) 168
    O4 H4 O2 2_676 0.82 1.84 2.635(2) 164
    O1W H9 O1 1_554 0.89 2.06 2.923(2) 164
    O1W H10 O5 . 0.89 1.88 2.737(2) 164
    O1W H11 O6 1_655 0.88 1.94 2.781(2) 159
    O1W H12 O5 2_775 0.89 2.01 2.901(3) 180
data_global
_journal_date_recd_electronic     2008-08-07
_journal_date_accepted     2008-09-15
_journal_name_full     'Acta Crystallographica, Section E'
_journal_year     2008
_journal_volume     64
_journal_issue     10
_journal_page_first     o1967
_journal_page_last     o1967
_journal_paper_category     QO
_journal_coeditor_code     PV2098
_publ_contact_author_name     'Professor Ying Wu'
_publ_contact_author_address
;
Yueyang Vocational Technology College
Yueyang 414000
Hunan
. R. China
;
_publ_contact_author_email     wuying6612@126.com
_publ_contact_author_fax     '0730 8677388'
_publ_contact_author_phone     '0730 8677388'
_publ_section_title
;
Hydroxonium 1-ammonioethylidene-1,1-bisphosphonate
;
loop_
    _publ_author_name
    _publ_author_address
    'Ying Wu'
;
 Yueyang Vocational Technology College
    Yueyang 414000
    Hunan
    People's Republic of China
;
    'Du-Lin Yin'
;
  College of Chemistry and Chemical Engineering
     Hunan Normal University
     Changsha 410017
     Hunan
     People's Republic of China
;
