# Supplementary material for: Hydroxonium 1-ammonio­ethyl­idene-1,1-bis­phospho­nate
Source: Acta Crystallogr Sect E Struct Rep Online. 2008 Sep 20;64(Pt 10):o1967. doi: 10.1107/S1600536808029565 (PMC2959340; doi:10.1107/S1600536808029565)
Supplement: Supplementary file 2 [file e-64-o1967-Isup2.hkl]

# 
# h,k,l, Fc-squared, Fo-squared, sigma(Fo-squared) and status flag 
# 
data_I
_shelx_title ' 1101LM1_0m in P-1' 
_shelx_refln_list_code          4 
_shelx_F_calc_maximum       72.50 
_exptl_crystal_F_000       232.00 
_reflns_d_resolution_high  0.7697 
 
loop_ 
 _symmetry_equiv_pos_as_xyz 
 'x, y, z' 
 '-x, -y, -z' 
 
_cell_length_a     5.6379 
_cell_length_b     8.9712 
_cell_length_c     9.2302 
_cell_angle_alpha 102.111 
_cell_angle_beta  100.499 
_cell_angle_gamma 101.342 
 
_shelx_F_squared_multiplier     1.000 
 
loop_ 
 _refln_index_h 
 _refln_index_k 
 _refln_index_l 
 _refln_F_squared_calc 
 _refln_F_squared_meas 
 _refln_F_squared_sigma 
 _refln_observed_status 
   1   0   0     1396.59     1612.73     11.59 o 
   2   0   0      659.14      886.03      7.77 o 
   3   0   0     2422.43     2550.33     22.64 o 
   4   0   0      131.09      136.20      1.75 o 
   5   0   0       93.06       83.27      1.45 o 
   6   0   0        3.00        2.82      0.39 o 
  -7   1   0        1.15        0.74      0.32 o 
  -6   1   0       49.38       53.85      1.60 o 
  -5   1   0        0.12        0.03      0.11 o 
  -4   1   0       99.54       87.49      1.30 o 
  -3   1   0       30.79       30.33      0.60 o 
  -2   1   0      344.90      336.85      4.76 o 
  -1   1   0     1730.21     1662.53     17.86 o 
   0   1   0      645.80      696.59      8.58 o 
   1   1   0     2293.20     2434.35     17.21 o 
   2   1   0     1352.71     1259.10      9.02 o 
   3   1   0      185.65      211.07      1.77 o 
   4   1   0      150.09      124.80      1.66 o 
   5   1   0       11.54       16.20      0.68 o 
   6   1   0       51.86       47.59      1.10 o 
  -7   2   0       95.67       96.98      2.50 o 
  -6   2   0       59.08       59.08      1.70 o 
  -5   2   0        7.08        7.93      0.55 o 
  -4   2   0       14.07       11.62      0.57 o 
  -3   2   0      288.27      282.64      3.87 o 
  -2   2   0     1705.97     1690.49     22.47 o 
  -1   2   0       73.99      129.22      1.75 o 
   0   2   0     3537.05     3610.06     69.05 o 
   1   2   0      164.61      191.04      1.83 o 
   2   2   0      725.39      882.37      6.25 o 
   3   2   0      691.72      776.65      5.63 o 
   4   2   0      122.29      124.76      1.29 o 
   5   2   0      130.35      112.31      1.69 o 
   6   2   0        3.30        3.37      0.33 o 
  -7   3   0      115.68      110.45      2.72 o 
  -6   3   0       11.25       11.57      0.74 o 
  -5   3   0      114.67      119.87      2.42 o 
  -4   3   0      199.36      202.18      3.20 o 
  -3   3   0      341.68      355.38      4.75 o 
  -2   3   0       17.67       20.12      0.59 o 
  -1   3   0        2.55        6.06      0.30 o 
   0   3   0      391.45      367.53      2.80 o 
   1   3   0      409.59      410.64      3.03 o 
   2   3   0      756.26      740.72      5.34 o 
   3   3   0       87.34       80.44      0.91 o 
   4   3   0      145.09      128.62      1.35 o 
   5   3   0       86.95      101.05      1.60 o 
   6   3   0      259.61      257.77      3.25 o 
  -7   4   0       14.40       11.09      0.82 o 
  -6   4   0      321.57      328.82      5.30 o 
  -5   4   0      119.86      121.98      2.47 o 
  -4   4   0       46.06       38.26      1.10 o 
  -3   4   0      187.31      183.55      1.80 o 
  -2   4   0      335.85      349.04      4.55 o 
  -1   4   0       52.80       56.14      0.98 o 
   0   4   0       29.30       28.26      0.47 o 
   1   4   0       11.47       14.18      0.28 o 
   2   4   0      193.57      177.60      1.57 o 
   3   4   0      663.95      686.69      6.34 o 
   4   4   0      255.41      262.60      2.36 o 
   5   4   0        7.96       13.03      0.53 o 
  -7   5   0       17.22       17.04      1.03 o 
  -6   5   0       68.11       69.85      1.95 o 
  -5   5   0        4.97        5.05      0.48 o 
  -4   5   0      229.49      217.73      3.46 o 
  -3   5   0        0.40        1.77      0.25 o 
  -2   5   0      153.09      151.93      2.33 o 
  -1   5   0       19.85       17.29      0.33 o 
   0   5   0       78.34       69.97      0.76 o 
   1   5   0       75.21       74.76      0.94 o 
   2   5   0      504.64      515.19      3.94 o 
   3   5   0        6.57        5.37      0.24 o 
   4   5   0      161.90      167.96      2.92 o 
  -6   6   0      194.78      206.78      3.86 o 
  -5   6   0      329.36      312.89      4.84 o 
  -4   6   0      429.50      419.08      3.82 o 
  -3   6   0       98.23       95.28      1.87 o 
  -2   6   0     1469.17     1503.19     12.56 o 
  -1   6   0      804.95      828.87      5.99 o 
   0   6   0       82.24       82.07      1.08 o 
   1   6   0      235.63      216.07      2.27 o 
   2   6   0       17.46       20.04      0.80 o 
   3   6   0       33.92       33.00      1.08 o 
   4   6   0       64.68       69.79      1.72 o 
  -6   7   0      166.09      177.61      3.53 o 
  -5   7   0       18.14       19.01      0.90 o 
  -4   7   0      321.60      323.36      3.15 o 
  -3   7   0      250.46      252.11      2.68 o 
  -2   7   0       71.01       71.68      1.08 o 
  -1   7   0      534.34      531.95      4.86 o 
   0   7   0      160.40      146.67      2.58 o 
   1   7   0      104.26      110.28      2.18 o 
   2   7   0       14.57       14.91      0.74 o 
   3   7   0       24.14       25.07      1.00 o 
   4   7   0        0.40        0.27      0.18 o 
  -6   8   0      108.97      103.76      2.57 o 
  -5   8   0        9.50       10.76      0.71 o 
  -4   8   0       66.08       73.96      1.81 o 
  -3   8   0      312.11      301.37      3.17 o 
  -2   8   0     1034.62      989.46     12.37 o 
  -1   8   0       36.29       37.00      1.14 o 
   0   8   0       95.62       86.64      1.93 o 
   1   8   0      277.44      270.24      4.26 o 
   2   8   0       31.89       30.31      1.12 o 
   3   8   0       23.30       27.86      1.12 o 
  -5   9   0       33.26       30.95      1.23 o 
  -3   9   0        0.56        0.40      0.24 o 
  -2   9   0        0.26        0.12      0.19 o 
  -1   9   0      143.99      140.85      2.72 o 
   0   9   0       85.88       86.48      2.05 o 
   1   9   0       14.18       13.93      0.80 o 
   2   9   0        5.76        7.28      0.61 o 
  -3  10   0       43.56       37.46      1.27 o 
  -2  10   0      233.64      236.55      4.01 o 
  -1  10   0       23.45       22.18      1.01 o 
   0  10   0       57.89       51.31      1.59 o 
   1  10   0      313.60      310.13      5.09 o 
  -3  11   0        5.63        7.35      0.65 o 
  -2  11   0        0.23        0.06      0.25 o 
  -1  11   0       80.94       73.37      2.03 o 
   0  11   0      276.57      277.92      4.78 o 
   0 -11   1       30.21       26.91      1.20 o 
   1 -11   1        0.12        0.44      0.28 o 
   2 -11   1        6.63        7.63      0.64 o 
   3 -11   1       11.47        9.49      0.72 o 
  -2 -10   1        4.76        4.54      0.54 o 
  -1 -10   1      142.34      144.78      2.99 o 
   0 -10   1       15.75       16.07      0.87 o 
   1 -10   1        5.22        3.92      0.47 o 
   2 -10   1        0.25        0.08      0.21 o 
   3 -10   1        1.83        1.70      0.35 o 
  -3  -9   1       17.59       16.20      0.89 o 
  -2  -9   1       20.86       25.10      1.07 o 
  -1  -9   1       52.65       44.58      1.42 o 
   0  -9   1        1.84        2.07      0.36 o 
   1  -9   1       49.63       49.08      1.43 o 
   2  -9   1        5.94       12.99      0.72 o 
   3  -9   1        9.91       11.22      0.66 o 
  -3  -8   1       20.42       21.37      0.96 o 
  -2  -8   1       12.87       14.94      0.78 o 
  -1  -8   1      330.20      310.72      4.75 o 
   0  -8   1      454.60      440.89      6.19 o 
   1  -8   1       46.16       38.84      1.18 o 
   2  -8   1      207.88      193.28      3.22 o 
   3  -8   1       67.60       73.45      1.91 o 
   4  -8   1        7.88        8.07      0.55 o 
   5  -8   1        0.00        0.14      0.23 o 
   6  -8   1        6.43        5.85      0.64 o 
  -3  -7   1       70.54       68.37      1.71 o 
  -2  -7   1      459.64      455.41      6.31 o 
  -1  -7   1      378.35      365.75      5.23 o 
   0  -7   1       14.28       17.35      0.52 o 
   1  -7   1     2317.35     2258.09     19.67 o 
   2  -7   1     1019.01     1011.60      9.09 o 
   3  -7   1        2.33        3.05      0.33 o 
   4  -7   1      117.90      115.70      2.28 o 
   5  -7   1       32.74       35.01      1.24 o 
   6  -7   1       10.23       10.60      0.80 o 
  -4  -6   1       28.13       28.36      1.02 o 
  -3  -6   1       51.81       52.43      1.38 o 
  -2  -6   1      332.08      346.11      3.58 o 
  -1  -6   1      632.96      634.53      5.97 o 
   0  -6   1      463.45      437.92      4.29 o 
   1  -6   1      119.11      108.81      1.30 o 
   2  -6   1     1704.37     1793.26     15.58 o 
   3  -6   1      628.59      650.58      8.25 o 
   4  -6   1        1.85        1.23      0.25 o 
   5  -6   1       20.88       17.50      0.85 o 
   6  -6   1        1.45        0.66      0.32 o 
  -5  -5   1        2.68        3.89      0.51 o 
  -4  -5   1        3.24        3.66      0.43 o 
  -3  -5   1       17.31       20.17      0.56 o 
  -2  -5   1      141.52      147.09      1.38 o 
  -1  -5   1       38.46       47.52      0.60 o 
   0  -5   1      243.60      234.63      1.90 o 
   1  -5   1     1387.75     1413.77     37.66 o 
   2  -5   1      683.39      713.07      8.67 o 
   3  -5   1       92.23       76.85      1.54 o 
   4  -5   1      447.48      432.39      5.93 o 
   5  -5   1      200.01      199.93      3.50 o 
   6  -5   1      149.97      144.25      3.01 o 
  -6  -4   1       28.72       29.50      1.34 o 
  -5  -4   1       39.76       39.47      1.41 o 
  -4  -4   1        2.60        3.05      0.25 o 
  -3  -4   1       11.11       11.59      0.31 o 
  -2  -4   1      168.43      162.02      1.44 o 
  -1  -4   1        3.18        3.66      0.19 o 
   0  -4   1      358.31      431.21      3.91 o 
   1  -4   1      223.70      234.81      2.29 o 
   2  -4   1       38.42       41.40      0.91 o 
   3  -4   1      104.42      109.68      1.04 o 
   4  -4   1       41.76       41.86      1.17 o 
   5  -4   1        0.36        0.28      0.21 o 
   6  -4   1        1.53        2.38      0.42 o 
   7  -4   1      103.81      106.89      2.69 o 
  -6  -3   1       17.12       14.94      0.61 o 
  -5  -3   1       85.50       82.05      1.39 o 
  -4  -3   1       26.74       30.70      0.70 o 
  -3  -3   1        0.05        0.77      0.10 o 
  -2  -3   1      307.41      353.25      2.70 o 
  -1  -3   1      101.08      116.25      1.00 o 
   0  -3   1     1050.00     1091.02      9.59 o 
   1  -3   1      637.85      717.09      8.44 o 
   2  -3   1      504.28      528.28      6.48 o 
   3  -3   1       61.38       49.07      1.12 o 
   4  -3   1     1509.34     1669.04     19.83 o 
   5  -3   1      705.07      685.36      9.02 o 
   6  -3   1       70.49       63.75      1.82 o 
   7  -3   1       47.37       47.95      1.73 o 
  -6  -2   1      106.34      112.68      1.83 o 
  -5  -2   1        4.69        2.15      0.43 o 
  -4  -2   1       42.70       40.26      0.89 o 
  -3  -2   1      420.32      416.99      3.19 o 
  -2  -2   1       47.43       64.79      0.67 o 
  -1  -2   1      275.26      268.02      2.00 o 
   0  -2   1        3.72        4.30      0.23 o 
   1  -2   1      531.76      534.57      4.48 o 
   2  -2   1      189.17      166.45      1.48 o 
   3  -2   1      118.15      133.29      2.18 o 
   4  -2   1       41.63       33.57      1.00 o 
   5  -2   1      268.93      266.23      4.21 o 
   6  -2   1      219.07      214.82      3.86 o 
   7  -2   1       48.76       52.59      1.78 o 
  -6  -1   1       20.74       17.79      0.66 o 
  -5  -1   1       92.53       90.24      1.44 o 
  -4  -1   1      265.09      274.84      2.96 o 
  -3  -1   1     1406.32     1567.78     10.97 o 
  -2  -1   1       73.78       80.29      0.74 o 
  -1  -1   1     1834.61     1851.08     13.19 o 
   0  -1   1      781.90      676.15      9.59 o 
   1  -1   1       29.36       26.06      0.51 o 
   2  -1   1       74.02       76.18      1.31 o 
   3  -1   1       29.58       25.66      0.75 o 
   4  -1   1      617.42      615.78      7.92 o 
   5  -1   1      141.98      137.86      2.64 o 
   6  -1   1       26.45       28.03      1.14 o 
  -7   0   1      297.21      293.30      5.03 o 
  -6   0   1      157.05      155.45      2.24 o 
  -5   0   1      223.72      192.94      2.56 o 
  -4   0   1      497.07      480.88      4.72 o 
  -3   0   1      970.24      981.86      8.73 o 
  -2   0   1     1689.12     1661.03     14.96 o 
  -1   0   1      118.20      112.74      1.13 o 
   0   0   1     1545.99     1280.89     15.72 o 
   1   0   1     1431.32     1396.81     16.82 o 
   2   0   1      156.03      170.87      1.78 o 
   3   0   1       12.59        7.46      0.30 o 
   5   0   1        0.50        0.60      0.21 o 
   6   0   1      113.86      107.32      2.43 o 
  -7   1   1       15.16       13.87      0.89 o 
  -6   1   1      278.86      270.24      3.30 o 
  -5   1   1      535.36      536.80      6.73 o 
  -4   1   1       76.03       72.60      1.55 o 
  -3   1   1        0.55        5.67      0.36 o 
  -2   1   1      109.02       97.92      1.13 o 
  -1   1   1     3658.37     3754.28     28.32 o 
   0   1   1     4413.47     4576.15     53.72 o 
   1   1   1       71.90       66.15      0.61 o 
   2   1   1      209.94      241.76      1.91 o 
   3   1   1      363.39      379.52      2.96 o 
   4   1   1        9.50       10.44      0.40 o 
   5   1   1        2.03        2.30      0.33 o 
   6   1   1        5.10        5.26      0.52 o 
  -7   2   1       37.48       36.40      1.44 o 
  -6   2   1        0.66        0.95      0.30 o 
  -5   2   1      812.33      815.95      7.76 o 
  -4   2   1     1202.25     1190.65      8.58 o 
  -3   2   1        0.12        0.71      0.19 o 
  -2   2   1      668.77      819.57      5.55 o 
  -1   2   1      344.14      340.71      2.96 o 
   0   2   1      367.62      346.30      4.28 o 
   1   2   1      144.27      117.91      1.02 o 
   2   2   1        5.69        6.05      0.42 o 
   3   2   1       10.59       18.30      0.37 o 
   4   2   1       12.05        8.88      0.47 o 
   5   2   1       26.83       27.91      0.76 o 
   6   2   1       10.57       11.83      0.77 o 
  -7   3   1        0.66        0.99      0.34 o 
  -6   3   1       24.73       24.63      1.08 o 
  -5   3   1       69.99       76.36      1.81 o 
  -4   3   1       25.01       20.38      0.77 o 
  -3   3   1       36.55       35.47      0.95 o 
  -2   3   1      191.30      181.60      2.61 o 
  -1   3   1     1596.38     1701.07     14.12 o 
   0   3   1     4136.43     4267.89    104.47 o 
   1   3   1      125.69      116.19      1.05 o 
   2   3   1     1410.46     1465.43     10.35 o 
   3   3   1      702.93      710.37      5.27 o 
   4   3   1       22.80       21.30      0.47 o 
   5   3   1        0.26        1.53      0.60 o 
   6   3   1       15.73       17.58      0.96 o 
  -7   4   1        7.98        7.34      0.70 o 
  -6   4   1        0.08       -0.02      0.21 o 
  -5   4   1        2.30        1.81      0.47 o 
  -4   4   1       43.23       38.46      1.13 o 
  -3   4   1       47.38       58.02      0.82 o 
  -2   4   1        2.18        1.86      0.14 o 
  -1   4   1        8.56       21.61      0.36 o 
   0   4   1      726.86      765.53      5.48 o 
   1   4   1     1428.23     1462.33     15.48 o 
   2   4   1      205.38      209.65      1.82 o 
   3   4   1      449.30      452.20      3.74 o 
   4   4   1       95.34      102.67      1.47 o 
   5   4   1       80.88       85.32      2.05 o 
  -7   5   1        0.01        0.12      0.27 o 
  -6   5   1       20.48       19.73      1.00 o 
  -5   5   1       53.13       53.58      1.53 o 
  -4   5   1        5.33        7.23      0.50 o 
  -3   5   1        2.25        2.85      0.72 o 
  -2   5   1      520.54      530.24      4.74 o 
  -1   5   1      436.22      453.06      3.55 o 
   0   5   1      235.84      276.35      5.64 o 
   1   5   1      648.87      607.75      5.42 o 
   2   5   1     1942.86     1947.85     16.46 o 
   3   5   1      540.19      557.50      5.23 o 
   4   5   1       31.17       35.52      0.83 o 
  -6   6   1       14.96       13.46      0.84 o 
  -5   6   1       89.43       87.37      2.09 o 
  -4   6   1      113.39      113.64      1.45 o 
  -3   6   1        6.45        7.72      0.33 o 
  -2   6   1       29.88       32.58      0.65 o 
  -1   6   1       62.26       59.18      0.91 o 
   0   6   1       66.93       64.03      1.05 o 
   1   6   1        9.94        8.01      0.75 o 
   2   6   1       32.01       30.01      0.69 o 
   3   6   1      146.48      155.85      2.85 o 
   4   6   1       69.38       72.92      1.84 o 
  -6   7   1       93.06       90.06      1.65 o 
  -5   7   1       13.60       11.48      0.73 o 
  -4   7   1       72.44       67.71      1.09 o 
  -3   7   1      118.14      116.90      1.54 o 
  -2   7   1        2.33        2.44      0.41 o 
  -1   7   1        1.99        1.79      0.41 o 
   0   7   1       99.74       89.54      1.27 o 
   1   7   1       14.87       18.22      0.79 o 
   2   7   1       46.13       43.63      1.30 o 
   3   7   1       17.12       20.45      0.93 o 
   4   7   1        0.02        0.57      0.24 o 
  -6   8   1      508.41      482.09      5.17 o 
  -5   8   1      133.18      129.17      1.76 o 
  -4   8   1        0.07        0.26      0.11 o 
  -3   8   1      166.63      162.83      2.01 o 
  -2   8   1       38.41       41.78      1.53 o 
  -1   8   1        0.96        1.84      0.31 o 
   0   8   1       26.94       25.90      0.97 o 
   1   8   1       14.87       13.13      0.72 o 
   2   8   1       21.44       24.51      1.02 o 
   3   8   1        2.53        3.58      0.47 o 
  -5   9   1       61.71       63.72      1.88 o 
  -4   9   1       96.46       94.17      2.22 o 
  -3   9   1       87.50       90.42      1.99 o 
  -2   9   1       98.97       97.84      2.13 o 
  -1   9   1        8.38        9.50      0.63 o 
   0   9   1        6.58        8.36      0.62 o 
   1   9   1       43.98       43.57      1.43 o 
   2   9   1        4.79        5.83      0.56 o 
  -3  10   1        0.02        0.36      0.25 o 
  -2  10   1       28.57       26.66      1.10 o 
  -1  10   1      189.00      195.39      3.54 o 
   0  10   1       24.64       22.75      1.05 o 
   1  10   1       15.09       14.76      0.88 o 
  -2  11   1      172.94      168.33      3.32 o 
  -1  11   1       31.22       34.69      1.36 o 
   0 -11   2       82.88       76.07      2.07 o 
   1 -11   2        3.43        4.30      0.52 o 
   2 -11   2        3.79        2.23      0.43 o 
   3 -11   2      136.15      139.49      2.94 o 
  -2 -10   2        1.98        3.98      0.51 o 
  -1 -10   2       19.21       16.78      0.92 o 
   0 -10   2        8.08        8.63      0.64 o 
   1 -10   2       58.27       54.91      1.61 o 
   2 -10   2      110.34      106.27      2.39 o 
   3 -10   2      110.65      108.40      2.40 o 
  -3  -9   2        2.62        3.06      0.44 o 
  -2  -9   2        3.92        2.34      0.39 o 
  -1  -9   2       47.22       50.19      1.49 o 
   0  -9   2      128.52      134.11      2.67 o 
   1  -9   2        0.93        0.51      0.24 o 
   4  -9   2       89.49       99.42      2.70 o 
  -3  -8   2       29.54       33.82      1.20 o 
  -2  -8   2       61.58       61.12      1.64 o 
  -1  -8   2        9.94       11.04      0.65 o 
   0  -8   2       79.84       69.63      1.68 o 
   1  -8   2        2.32        2.48      0.26 o 
   2  -8   2      197.54      205.27      3.70 o 
   3  -8   2        7.28        6.42      0.58 o 
   5  -8   2      344.07      356.39      5.47 o 
   6  -8   2      115.20      106.55      2.56 o 
  -3  -7   2      167.27      181.66      3.17 o 
  -2  -7   2      199.81      195.09      3.24 o 
  -1  -7   2      800.95      800.70     10.20 o 
   0  -7   2       10.79       12.23      0.46 o 
   1  -7   2       15.18       15.73      0.76 o 
   2  -7   2       71.03       73.77      1.80 o 
   3  -7   2        4.38        5.90      0.39 o 
   4  -7   2       40.07       43.47      1.25 o 
   5  -7   2        4.92        3.44      0.44 o 
   6  -7   2       15.01       14.29      0.87 o 
  -4  -6   2      339.21      336.22      5.59 o 
  -3  -6   2        2.99        3.13      0.27 o 
  -2  -6   2        8.95        8.63      0.39 o 
  -1  -6   2      132.03      125.87      1.64 o 
   0  -6   2       60.57       62.01      1.51 o 
   1  -6   2      728.24      718.37      9.94 o 
   2  -6   2       11.22        9.92      0.35 o 
   3  -6   2       16.99       15.24      0.61 o 
   4  -6   2       81.22       79.54      1.76 o 
   5  -6   2       17.24       18.15      0.87 o 
   6  -6   2       10.51        9.83      0.73 o 
  -5  -5   2       46.65       46.48      1.59 o 
  -4  -5   2      192.71      180.10      3.45 o 
  -3  -5   2     1904.39     1928.08     16.92 o 
  -2  -5   2      272.54      278.48      2.94 o 
  -1  -5   2        6.71       13.88      0.43 o 
   0  -5   2      136.03      133.38      2.42 o 
   1  -5   2      286.07      292.46      2.84 o 
   2  -5   2      574.35      592.43      7.22 o 
   3  -5   2       44.08       39.31      1.01 o 
   4  -5   2       19.49       17.30      0.75 o 
   5  -5   2        1.04        3.65      0.42 o 
   6  -5   2        5.29        6.56      0.61 o 
  -6  -4   2       30.29       27.22      1.31 o 
  -5  -4   2       41.28       42.03      1.46 o 
  -4  -4   2      154.59      158.79      3.10 o 
  -3  -4   2      106.28       92.73      1.01 o 
  -2  -4   2        0.02        0.64      0.23 o 
  -1  -4   2       30.23       14.94      0.44 o 
   0  -4   2      130.55      144.62      2.48 o 
   1  -4   2     3712.21     3628.67    178.52 o 
   2  -4   2       40.86       58.75      1.11 o 
   3  -4   2      185.47      205.66      1.90 o 
   4  -4   2      546.72      545.65      7.20 o 
   5  -4   2        0.42        0.72      0.25 o 
   6  -4   2       14.22       14.96      0.86 o 
  -6  -3   2       28.92       32.78      1.40 o 
  -5  -3   2       20.51       22.27      0.66 o 
  -4  -3   2       48.38       49.25      0.92 o 
  -3  -3   2      400.25      387.80      3.01 o 
  -2  -3   2      435.91      439.77      3.27 o 
  -1  -3   2        9.75       11.74      0.23 o 
   0  -3   2        1.36        1.60      0.20 o 
   1  -3   2     2550.37     2638.32     30.62 o 
   2  -3   2     2501.12     2840.89     33.39 o 
   3  -3   2      488.61      473.82      6.10 o 
   4  -3   2      929.70      932.94     11.56 o 
   5  -3   2      128.85      131.16      2.58 o 
   6  -3   2       27.27       32.72      1.28 o 
  -6  -2   2       38.63       39.71      0.99 o 
  -5  -2   2       24.15       26.07      0.71 o 
  -4  -2   2        0.45        1.31      0.17 o 
  -3  -2   2       24.76       18.29      0.33 o 
  -2  -2   2      920.21     1030.68      7.23 o 
  -1  -2   2     1877.44     1667.86     14.91 o 
   0  -2   2     1653.25     1517.10     20.39 o 
   1  -2   2     4994.68     5477.93     63.37 o 
   2  -2   2      240.15      207.00      2.86 o 
   3  -2   2     2914.99     2931.99     35.25 o 
   4  -2   2     1697.50     1746.54     20.68 o 
   5  -2   2        2.83        2.09      0.34 o 
   6  -2   2       96.34      103.50      2.42 o 
  -7  -1   2       43.05       50.00      1.24 o 
  -6  -1   2       16.69       15.85      0.61 o 
  -5  -1   2       27.00       30.63      0.77 o 
  -4  -1   2        0.06        0.10      0.22 o 
  -3  -1   2      255.38      259.88      2.06 o 
  -2  -1   2      279.69      279.82      2.12 o 
  -1  -1   2     1078.74      998.59     13.33 o 
   0  -1   2      868.63      927.68     28.94 o 
   1  -1   2     4078.68     3970.34     46.50 o 
   2  -1   2      290.05      286.58      3.77 o 
   3  -1   2       27.29       33.97      0.92 o 
   4  -1   2      884.11      880.01     10.95 o 
   5  -1   2      166.02      167.65      3.03 o 
   6  -1   2       31.78       33.79      1.28 o 
  -7   0   2      160.21      172.43      2.58 o 
  -6   0   2       85.94       78.29      1.60 o 
  -5   0   2      199.93      202.44      2.51 o 
  -4   0   2        1.60        0.80      0.21 o 
  -3   0   2       14.12       12.84      1.29 o 
  -2   0   2      741.02      750.93      6.67 o 
  -1   0   2      653.37      707.99      8.74 o 
   0   0   2       58.64       77.35      1.15 o 
   1   0   2      879.90      882.14     10.35 o 
   2   0   2      167.29      187.40      2.67 o 
   3   0   2      250.94      240.79      3.49 o 
   4   0   2      247.45      240.23      3.71 o 
   5   0   2       42.79       40.11      1.28 o 
   6   0   2      168.28      177.44      3.43 o 
  -7   1   2      277.03      274.18      3.54 o 
  -6   1   2       25.89       27.31      1.26 o 
  -5   1   2     1601.74     1552.51     13.91 o 
  -4   1   2      531.06      546.58      5.26 o 
  -3   1   2      339.23      330.77      3.28 o 
  -2   1   2     1749.70     1764.09     21.84 o 
  -1   1   2      107.92       99.82      0.70 o 
   0   1   2        5.74        0.10      0.05 o 
   1   1   2      750.10      711.81      6.01 o 
   2   1   2      893.08      966.46      8.15 o 
   3   1   2        5.76        7.36      0.43 o 
   4   1   2        7.12        8.17      0.51 o 
   5   1   2       67.44       67.95      1.74 o 
   6   1   2       97.75       94.88      2.33 o 
  -7   2   2      292.54      305.88      5.21 o 
  -6   2   2      363.15      349.01      4.01 o 
  -4   2   2      531.96      538.76      5.23 o 
  -3   2   2       28.18       27.10      0.57 o 
  -2   2   2       31.31       44.28      0.66 o 
  -1   2   2      260.37      258.44      1.95 o 
   0   2   2      135.91       98.84      1.09 o 
   1   2   2      176.47      169.59      3.80 o 
   2   2   2        1.23        1.86      0.46 o 
   3   2   2      144.88      125.17      2.37 o 
   4   2   2       42.96       39.90      1.19 o 
   5   2   2        3.66        3.67      0.43 o 
   6   2   2      325.76      341.48      5.53 o 
  -7   3   2        3.70        3.80      0.54 o 
  -6   3   2      131.77      120.99      2.64 o 
  -5   3   2     1691.47     1658.87     14.84 o 
  -4   3   2       63.82       69.80      1.67 o 
  -3   3   2        0.05        2.13      0.19 o 
  -2   3   2      133.18      127.58      0.94 o 
  -1   3   2       16.09       21.17      0.40 o 
   0   3   2     1599.14     1696.46     29.02 o 
   1   3   2      118.20      125.60      1.13 o 
   2   3   2        9.58        7.47      0.24 o 
   3   3   2       30.31       32.36      0.55 o 
   4   3   2        1.50        1.74      0.41 o 
   5   3   2       48.71       47.55      1.47 o 
  -7   4   2       37.00       38.13      1.51 o 
  -6   4   2       84.66       77.60      2.03 o 
  -5   4   2        0.06       -0.03      0.15 o 
  -4   4   2       17.28       15.96      0.73 o 
  -3   4   2      124.24      114.21      1.05 o 
  -2   4   2      125.40      123.71      1.38 o 
  -1   4   2     3407.41     3453.28     25.01 o 
   0   4   2      140.22      193.81      3.59 o 
   1   4   2      594.98      633.09      5.38 o 
   2   4   2     1221.40     1200.38     10.24 o 
   3   4   2        0.36        0.30      0.12 o 
   4   4   2        6.74        5.58      0.36 o 
   5   4   2       13.50       14.23      0.81 o 
  -7   5   2       47.31       52.11      1.82 o 
  -6   5   2      113.05      106.76      1.77 o 
  -5   5   2      631.39      610.48      8.36 o 
  -4   5   2      110.92      111.40      2.24 o 
  -3   5   2       81.46       79.44      0.86 o 
  -2   5   2      904.33      864.80      7.45 o 
  -1   5   2      555.57      530.24      4.76 o 
   0   5   2      574.63      645.66     15.27 o 
   1   5   2       23.83       23.06      0.66 o 
   2   5   2      420.44      414.36      4.05 o 
   3   5   2      192.77      201.57      2.39 o 
   4   5   2       13.20       16.84      0.58 o 
  -6   6   2        9.61        9.69      0.73 o 
  -5   6   2       35.38       36.80      1.31 o 
  -4   6   2       51.91       53.10      0.93 o 
  -3   6   2      746.72      743.43      6.61 o 
  -2   6   2       46.73       55.60      0.91 o 
  -1   6   2        1.30        3.55      0.23 o 
   0   6   2      363.16      343.16      3.40 o 
   1   6   2      380.39      380.91      3.78 o 
   2   6   2      355.80      371.96      3.79 o 
   3   6   2        5.39        6.01      0.37 o 
   4   6   2       31.67       35.12      1.25 o 
  -6   7   2       10.50        9.87      0.74 o 
  -5   7   2        0.89        0.55      0.26 o 
  -4   7   2       10.69       11.03      0.74 o 
  -3   7   2       63.72       64.17      1.06 o 
  -2   7   2      433.54      426.50      4.13 o 
  -1   7   2      178.08      169.45      2.00 o 
   0   7   2       38.66       27.66      0.88 o 
   1   7   2       14.54       13.85      0.50 o 
   2   7   2       92.87       93.76      2.11 o 
   3   7   2       59.22       59.69      1.69 o 
  -6   8   2       28.06       30.51      1.35 o 
  -5   8   2        3.85        4.25      0.36 o 
  -4   8   2       32.47       31.05      0.75 o 
  -3   8   2      123.49      125.67      1.72 o 
  -2   8   2       39.28       38.93      0.83 o 
  -1   8   2        2.02        0.83      0.16 o 
   0   8   2      139.21      130.97      2.57 o 
   1   8   2      136.69      136.66      2.71 o 
   2   8   2      199.78      208.14      3.74 o 
   3   8   2        0.04        0.90      0.31 o 
  -5   9   2        4.02        4.69      0.34 o 
  -4   9   2       14.66       16.56      1.45 o 
  -3   9   2        1.49        1.07      0.24 o 
  -2   9   2        0.05        0.13      0.21 o 
  -1   9   2       41.39       39.87      1.29 o 
   0   9   2        0.97        1.06      0.31 o 
   1   9   2        0.81        1.48      0.35 o 
   2   9   2       24.77       26.93      1.20 o 
  -4  10   2       17.40       17.71      0.81 o 
  -2  10   2        4.97        4.88      0.53 o 
  -1  10   2        0.03       -0.15      0.25 o 
   0  10   2        8.92        5.63      0.60 o 
  -1 -11   3       80.70       72.85      2.06 o 
   0 -11   3       59.26       61.56      1.83 o 
   1 -11   3        0.74        0.41      0.28 o 
   2 -11   3       52.16       47.68      1.59 o 
   3 -11   3        4.23        3.92      0.53 o 
  -2 -10   3      104.12      102.06      2.46 o 
  -1 -10   3      158.68      169.28      3.31 o 
   0 -10   3       88.15       73.78      1.93 o 
   1 -10   3        0.31        0.48      0.26 o 
  -3  -9   3        0.66        1.48      0.36 o 
  -2  -9   3        2.10        1.48      0.35 o 
  -1  -9   3        3.18        2.09      0.36 o 
   0  -9   3      133.23      123.22      2.54 o 
   1  -9   3      209.80      208.25      3.93 o 
   2  -9   3      192.66      179.45      3.47 o 
   3  -9   3        2.61        2.66      0.48 o 
   4  -9   3      322.42      391.72      6.96 o 
  -3  -8   3       30.53       36.68      1.25 o 
  -2  -8   3       23.96       22.89      0.96 o 
  -1  -8   3      130.78      131.31      1.87 o 
   0  -8   3       17.05       16.27      0.58 o 
   1  -8   3      359.48      370.54      5.96 o 
   2  -8   3      888.74      885.21     12.54 o 
   3  -8   3      377.30      424.89      6.98 o 
  -4  -7   3       15.98       17.21      0.97 o 
  -3  -7   3        0.07       -0.02      0.15 o 
  -2  -7   3       18.11       16.82      0.57 o 
  -1  -7   3        4.41        4.01      0.85 o 
   0  -7   3       26.81       27.48      1.07 o 
   1  -7   3       34.19       33.77      1.16 o 
   2  -7   3       55.77       47.14      1.44 o 
   3  -7   3      116.31      125.32      2.82 o 
   4  -7   3       50.01       57.76      1.46 o 
   5  -7   3      183.93      184.46      3.34 o 
   6  -7   3       21.30       20.95      1.06 o 
  -5  -6   3        0.11        0.24      0.28 o 
  -4  -6   3      259.10      274.60      4.88 o 
  -3  -6   3       77.65       80.78      2.31 o 
  -2  -6   3       17.09       16.51      0.53 o 
  -1  -6   3        4.14        3.41      0.27 o 
   0  -6   3        0.09        0.19      0.21 o 
   1  -6   3      253.35      243.51      4.04 o 
   2  -6   3      321.79      355.28      6.66 o 
   3  -6   3        1.74        0.67      0.19 o 
   4  -6   3      157.67      139.98      2.53 o 
   5  -6   3       94.35       93.24      2.14 o 
   6  -6   3      151.76      165.11      3.34 o 
  -5  -5   3      377.90      377.57      6.38 o 
  -4  -5   3        9.52       11.00      0.73 o 
  -3  -5   3      456.43      464.59      4.64 o 
  -2  -5   3      207.31      192.31      4.42 o 
  -1  -5   3        0.04        0.16      0.22 o 
   0  -5   3        0.03        0.61      0.21 o 
   1  -5   3       68.48       58.05      0.80 o 
   2  -5   3       22.45       32.54      0.78 o 
   3  -5   3      103.60      102.93      1.86 o 
   4  -5   3       68.40       72.93      1.66 o 
   5  -5   3      175.72      179.41      3.25 o 
   6  -5   3        4.36        3.95      0.53 o 
  -6  -4   3       59.75       59.85      2.00 o 
  -5  -4   3        3.65        3.47      0.47 o 
  -4  -4   3      771.68      767.35     11.01 o 
  -3  -4   3      481.95      493.06      4.79 o 
  -2  -4   3        9.18       14.85      1.34 o 
  -1  -4   3       12.11        9.71      0.55 o 
   0  -4   3        9.15        3.33      0.33 o 
   1  -4   3      205.15      242.99      2.41 o 
   2  -4   3       57.62       56.04      1.10 o 
   3  -4   3        6.41        5.42      0.37 o 
   4  -4   3       64.64       63.51      1.51 o 
   5  -4   3      145.48      145.73      2.84 o 
   6  -4   3       51.17       51.38      1.64 o 
  -6  -3   3      121.00      122.48      2.98 o 
  -5  -3   3       68.40       66.95      1.90 o 
  -3  -3   3      209.16      225.52      1.90 o 
  -2  -3   3       97.84       85.03      0.84 o 
  -1  -3   3        2.19        0.49      0.20 o 
   0  -3   3      904.09      889.33     11.92 o 
   1  -3   3     1121.82     1235.88     10.72 o 
   2  -3   3      303.83      332.12      4.33 o 
   3  -3   3      220.01      236.10      3.47 o 
   4  -3   3       19.93       18.48      0.78 o 
   5  -3   3       35.07       32.86      1.16 o 
   6  -3   3        7.66        9.52      0.71 o 
  -6  -2   3        1.34        1.36      0.24 o 
  -5  -2   3       80.51       77.08      1.30 o 
  -4  -2   3     1176.26     1218.98     10.93 o 
  -3  -2   3     1715.58     1676.08     11.68 o 
  -2  -2   3       34.73       44.06      0.67 o 
  -1  -2   3     1007.77     1083.81      9.49 o 
   0  -2   3     1718.73     1467.59     13.20 o 
   1  -2   3     2284.14     2468.06     29.08 o 
   2  -2   3      724.94      748.89      9.03 o 
   3  -2   3      142.54      135.95      2.28 o 
   4  -2   3      459.53      461.21      6.28 o 
   5  -2   3        4.95        4.83      0.47 o 
   6  -2   3       11.43       13.36      0.83 o 
  -7  -1   3       13.15       16.09      0.70 o 
  -6  -1   3       89.01       86.57      1.54 o 
  -5  -1   3       15.89       16.29      0.56 o 
  -4  -1   3      128.89      116.55      1.57 o 
  -3  -1   3      648.22      671.18      6.15 o 
  -2  -1   3     1038.55     1000.30     11.28 o 
  -1  -1   3        0.83        2.29      0.18 o 
   0  -1   3      782.29      706.98     10.15 o 
   1  -1   3       38.71       56.82      1.02 o 
   2  -1   3      448.81      410.63      5.26 o 
   3  -1   3      557.72      591.02      7.53 o 
   4  -1   3       63.83       66.20      1.58 o 
   5  -1   3       48.52       49.84      1.47 o 
   6  -1   3       11.04       10.44      0.73 o 
  -7   0   3       18.43       17.12      0.71 o 
  -6   0   3        0.11        0.33      0.33 o 
  -5   0   3      108.74      101.58      1.56 o 
  -4   0   3      321.16      357.28      3.67 o 
  -3   0   3      180.51      154.25      1.78 o 
  -2   0   3      455.18      476.24      4.38 o 
  -1   0   3     5256.20     4939.22     69.68 o 
   0   0   3     1857.95     1606.97     23.31 o 
   1   0   3        2.68        0.58      0.12 o 
   2   0   3      326.21      345.59      4.58 o 
   3   0   3      200.93      206.65      3.18 o 
   4   0   3      639.73      619.00      8.14 o 
   5   0   3        7.09        8.01      0.58 o 
   6   0   3        0.48        0.47      0.26 o 
  -7   1   3      128.22      121.71      2.08 o 
  -6   1   3        9.05        9.63      0.48 o 
  -5   1   3        4.13        3.70      0.23 o 
  -4   1   3       24.50       23.77      0.60 o 
  -3   1   3       24.68       33.13      0.65 o 
  -2   1   3       22.68       22.15      0.45 o 
  -1   1   3      597.87      557.02      3.99 o 
   0   1   3       15.60       26.99      1.08 o 
   1   1   3        0.81        0.16      0.12 o 
   2   1   3      273.73      234.02      3.35 o 
   3   1   3      765.35      750.58      9.43 o 
   4   1   3       96.25       90.45      1.97 o 
   5   1   3      134.56      137.56      2.79 o 
   6   1   3      245.58      252.41      4.50 o 
  -7   2   3       11.96        9.85      0.55 o 
  -6   2   3      133.68      127.80      1.98 o 
  -5   2   3       41.47       42.78      0.93 o 
  -4   2   3        5.93        4.34      0.27 o 
  -3   2   3       30.52       35.33      0.67 o 
  -2   2   3       29.00       36.31      0.44 o 
  -1   2   3      263.75      247.27      1.61 o 
   0   2   3      590.04      625.04      5.37 o 
   1   2   3      379.70      371.57      3.44 o 
   2   2   3      456.83      448.16      4.14 o 
   3   2   3      319.14      320.00      4.60 o 
   4   2   3      647.52      618.23      8.22 o 
   5   2   3       50.96       44.27      1.43 o 
  -7   3   3       43.62       45.43      1.64 o 
  -6   3   3        1.85        1.56      0.24 o 
  -5   3   3       54.14       56.14      1.11 o 
  -4   3   3        2.97        1.23      0.17 o 
  -3   3   3        0.07        0.72      0.20 o 
  -2   3   3      153.58      146.13      1.33 o 
  -1   3   3        2.32        1.04      0.13 o 
   0   3   3       14.73       17.44      0.42 o 
   1   3   3      358.23      364.56      3.46 o 
   2   3   3      227.83      226.72      2.88 o 
   3   3   3      126.25      121.36      1.61 o 
   4   3   3       17.21       24.56      0.98 o 
   5   3   3      141.95      137.50      2.88 o 
  -7   4   3        3.29        2.26      0.45 o 
  -6   4   3      346.90      348.67      5.56 o 
  -5   4   3      688.92      665.26      8.99 o 
  -4   4   3       58.93       60.16      1.06 o 
  -3   4   3       14.46       12.85      0.28 o 
  -2   4   3      182.92      171.51      1.82 o 
  -1   4   3        6.69        7.93      0.30 o 
   0   4   3       57.79       58.44      1.18 o 
   1   4   3        0.69        1.73      0.18 o 
   2   4   3      361.40      350.31      3.52 o 
   3   4   3       29.75       30.32      1.07 o 
   4   4   3        0.02        0.16      0.12 o 
   5   4   3        0.34        0.97      0.32 o 
  -7   5   3       72.82       71.50      2.15 o 
  -6   5   3       38.05       32.27      1.32 o 
  -5   5   3      296.91      282.57      4.63 o 
  -4   5   3      838.16      820.69     10.57 o 
  -3   5   3      143.11      148.53      1.36 o 
  -2   5   3       62.06       58.41      0.90 o 
  -1   5   3       13.41        8.83      0.33 o 
   0   5   3       82.34       88.85      1.68 o 
   1   5   3       24.53       20.68      0.57 o 
   2   5   3        8.57        7.65      0.38 o 
   3   5   3        0.21        0.44      0.21 o 
   4   5   3       32.57       34.45      0.89 o 
  -6   6   3      583.22      567.36      8.35 o 
  -5   6   3      657.30      655.59      9.08 o 
  -4   6   3      113.44      109.66      1.50 o 
  -3   6   3     1391.32     1360.91     13.77 o 
  -2   6   3      776.72      742.41      6.61 o 
  -1   6   3        0.42        0.37      0.15 o 
   0   6   3        8.56        4.71      0.29 o 
   1   6   3       75.25       74.60      1.58 o 
   2   6   3       20.14       21.30      0.64 o 
   3   6   3        1.59        1.23      0.21 o 
   4   6   3        0.27        0.10      0.21 o 
  -6   7   3        8.42       10.51      0.80 o 
  -5   7   3      201.24      189.13      3.65 o 
  -4   7   3      207.14      199.31      2.31 o 
  -3   7   3       15.61       18.83      0.55 o 
  -2   7   3      165.03      152.82      1.89 o 
  -1   7   3        0.28        3.33      0.36 o 
   0   7   3       75.09       78.99      1.27 o 
   1   7   3       56.26       65.44      1.19 o 
   2   7   3       45.15       48.15      1.04 o 
   3   7   3       51.56       61.05      1.76 o 
  -5   8   3        2.45        3.69      0.49 o 
  -4   8   3       61.02       57.20      1.51 o 
  -3   8   3      270.59      263.38      4.31 o 
  -2   8   3      145.65      151.61      1.98 o 
  -1   8   3       12.81       15.49      0.54 o 
   0   8   3        0.51        0.00      0.13 o 
   1   8   3       23.32       29.78      1.15 o 
   2   8   3      248.03      262.57      4.45 o 
  -5   9   3       28.70       30.74      0.85 o 
  -4   9   3        3.09        3.63      0.31 o 
  -3   9   3       41.66       43.48      1.44 o 
  -2   9   3       15.60       17.44      0.60 o 
  -1   9   3       42.17       39.45      1.31 o 
   0   9   3      154.92      166.00      3.21 o 
   1   9   3       78.01       76.70      2.06 o 
  -2  10   3       61.19       59.73      1.73 o 
  -1  10   3        0.33        0.34      0.28 o 
   0 -11   4        0.60        0.77      0.32 o 
   1 -11   4        4.87        5.25      0.58 o 
  -2 -10   4       63.20       63.52      1.85 o 
  -1 -10   4       91.27       88.43      2.21 o 
   0 -10   4       85.60       86.80      2.17 o 
   2 -10   4       47.53       49.18      1.76 o 
   3 -10   4       52.45       59.77      2.05 o 
   4 -10   4        0.14        0.02      0.37 o 
  -3  -9   4       77.05       75.53      1.98 o 
  -2  -9   4      378.27      400.72      6.02 o 
  -1  -9   4       54.40       54.29      1.17 o 
   0  -9   4       26.49       25.84      1.21 o 
   1  -9   4       90.92       87.23      2.31 o 
   2  -9   4      144.63      130.98      2.91 o 
   3  -9   4      136.88      151.58      3.47 o 
   4  -9   4       10.00       11.48      0.98 o 
   5  -9   4       25.07       34.72      1.83 o 
  -3  -8   4        0.19        0.24      0.21 o 
  -2  -8   4      599.76      631.77      6.33 o 
  -1  -8   4      582.26      557.99      5.68 o 
   0  -8   4      208.82      205.56      3.94 o 
   1  -8   4      289.91      276.02      4.89 o 
   2  -8   4        7.11        7.64      0.64 o 
   3  -8   4      103.71      126.19      2.99 o 
   4  -8   4       85.41       94.58      2.72 o 
  -4  -7   4       82.26       85.67      2.34 o 
  -3  -7   4      342.89      346.72      3.85 o 
  -2  -7   4      191.03      192.22      2.44 o 
  -1  -7   4        4.33        3.79      0.49 o 
   0  -7   4      842.41      809.14     11.56 o 
   1  -7   4      480.12      482.33      7.37 o 
   2  -7   4      190.83      214.98      4.00 o 
   3  -7   4        0.21        1.47      0.35 o 
   5  -7   4      310.26      333.27      5.18 o 
  -5  -6   4       29.85       33.61      1.45 o 
  -4  -6   4        0.00        0.25      0.28 o 
  -3  -6   4       50.25       48.68      0.99 o 
  -2  -6   4      435.44      438.85      4.51 o 
  -1  -6   4        2.21        2.78      0.44 o 
   0  -6   4        7.79        6.74      0.56 o 
   1  -6   4      212.15      185.60      3.39 o 
   2  -6   4       28.85       27.43      1.07 o 
   3  -6   4      114.30      129.03      2.22 o 
   4  -6   4      151.25      164.06      2.88 o 
   5  -6   4       59.64       61.22      1.70 o 
   6  -6   4       43.77       42.99      1.53 o 
  -5  -5   4       50.00       49.75      1.73 o 
  -3  -5   4      118.59      114.77      1.92 o 
  -2  -5   4       26.44       26.81      0.66 o 
  -1  -5   4       96.81       93.62      2.13 o 
   0  -5   4      188.00      167.33      3.10 o 
   1  -5   4      589.32      643.22      5.86 o 
   2  -5   4     1437.07     1477.95     12.97 o 
   3  -5   4       71.68       59.59      1.34 o 
   4  -5   4      305.62      301.97      4.51 o 
   5  -5   4      915.34      959.03     12.29 o 
   6  -5   4      138.07      136.74      2.97 o 
  -6  -4   4      131.55      143.14      3.39 o 
  -5  -4   4        0.15        0.39      0.25 o 
  -4  -4   4        0.06        0.20      0.24 o 
  -3  -4   4        6.41        5.25      0.42 o 
  -2  -4   4       27.97       25.78      0.99 o 
  -1  -4   4      196.96      204.69      3.56 o 
   0  -4   4        1.95        2.33      0.50 o 
   1  -4   4       18.53       22.27      0.45 o 
   2  -4   4      313.51      289.00      3.86 o 
   3  -4   4      341.55      371.83      5.04 o 
   4  -4   4       88.02       91.55      1.93 o 
   5  -4   4       12.44       13.25      0.76 o 
   6  -4   4       79.34       72.96      2.05 o 
  -6  -3   4        0.36        0.89      0.33 o 
  -5  -3   4       10.44       14.26      0.85 o 
  -4  -3   4      536.57      518.10      7.84 o 
  -3  -3   4        4.52        6.98      0.30 o 
  -2  -3   4      194.55      177.17      1.88 o 
  -1  -3   4      112.29      108.90      1.21 o 
   0  -3   4      340.71      333.30      3.17 o 
   1  -3   4       13.35       23.16      0.83 o 
   2  -3   4      151.16      159.46      2.41 o 
   3  -3   4     1148.19     1147.84     13.82 o 
   4  -3   4      579.78      566.61      7.56 o 
   5  -3   4      111.79      114.72      2.47 o 
   6  -3   4        2.48        2.51      0.42 o 
  -6  -2   4      255.53      260.74      4.93 o 
  -5  -2   4       75.61       74.26      1.30 o 
  -4  -2   4      250.09      246.40      2.74 o 
  -3  -2   4     1801.62     1821.06     21.70 o 
  -2  -2   4      486.25      487.32      4.53 o 
  -1  -2   4      300.53      337.69      3.91 o 
   0  -2   4       25.83       17.85      0.39 o 
   1  -2   4       53.51       40.90      0.66 o 
   2  -2   4      121.21      103.23      1.77 o 
   3  -2   4       32.12       28.89      0.90 o 
   4  -2   4        9.61        8.43      0.55 o 
   5  -2   4       57.73       59.94      1.67 o 
   6  -2   4        0.03        0.37      0.25 o 
  -7  -1   4       51.89       50.68      1.91 o 
  -6  -1   4       72.71       74.35      1.41 o 
  -5  -1   4      443.13      441.89      4.59 o 
  -4  -1   4     2795.43     2714.49     23.44 o 
  -3  -1   4       11.79        9.50      0.54 o 
  -2  -1   4     1801.15     1900.20     17.24 o 
  -1  -1   4     2671.25     2508.20     26.58 o 
   0  -1   4      171.15      193.98      1.99 o 
   1  -1   4        5.25        6.29      0.24 o 
   2  -1   4        0.24        0.37      0.15 o 
   3  -1   4       16.08       19.26      0.73 o 
   4  -1   4       35.82       33.06      1.10 o 
   5  -1   4        0.92        0.65      0.25 o 
   6  -1   4       12.27        9.34      0.72 o 
  -7   0   4      124.16      118.30      2.03 o 
  -6   0   4       18.29       18.85      0.67 o 
  -5   0   4       84.63       83.04      1.10 o 
  -4   0   4     1415.30     1409.38     12.54 o 
  -3   0   4     1047.87     1128.33     10.03 o 
  -2   0   4       80.57       53.53      0.80 o 
  -1   0   4     4056.52     3856.14     47.49 o 
   0   0   4        1.07        1.73      0.19 o 
   1   0   4        1.59        6.91      0.37 o 
   2   0   4        1.53        1.42      0.21 o 
   3   0   4      161.03      157.05      2.68 o 
   4   0   4       60.01       58.95      1.55 o 
   5   0   4        0.01        0.58      0.24 o 
  -7   1   4       17.10       20.26      0.77 o 
  -6   1   4      188.31      180.12      2.48 o 
  -5   1   4      143.98      134.61      1.90 o 
  -4   1   4      305.20      304.24      5.85 o 
  -3   1   4       68.35       73.21      1.08 o 
  -2   1   4      643.10      684.00      6.20 o 
  -1   1   4      996.45     1058.55     16.72 o 
   0   1   4      345.18      322.15      4.48 o 
   1   1   4       66.25       82.90      1.57 o 
   2   1   4        5.42        3.23      0.31 o 
   3   1   4      565.61      528.13      7.02 o 
   4   1   4      162.51      152.48      2.83 o 
   5   1   4        1.74        1.20      0.30 o 
  -7   2   4       40.96       44.37      1.17 o 
  -6   2   4       12.39       13.00      0.56 o 
  -5   2   4      126.53      126.57      1.83 o 
  -4   2   4      633.34      589.17      6.38 o 
  -3   2   4       99.74      103.66      1.37 o 
  -2   2   4       65.33       55.56      0.62 o 
  -1   2   4      179.24      180.65      1.27 o 
   0   2   4        3.26        1.30      0.11 o 
   1   2   4      273.34      271.79      2.72 o 
   2   2   4      264.54      259.63      3.87 o 
   3   2   4      161.57      149.90      2.70 o 
   4   2   4      116.58      111.00      2.37 o 
   5   2   4      138.78      141.94      2.97 o 
  -7   3   4       14.09       14.75      0.67 o 
  -6   3   4       46.80       46.04      1.09 o 
  -5   3   4       93.85       89.52      1.49 o 
  -4   3   4        3.06        3.38      0.66 o 
  -3   3   4      101.28      108.39      1.42 o 
  -2   3   4      859.02      839.73      5.03 o 
  -1   3   4     1157.12     1229.71      8.09 o 
   0   3   4      433.93      436.96      4.07 o 
   1   3   4      888.34      834.02     15.54 o 
   2   3   4      752.51      760.45     11.17 o 
   3   3   4      439.21      419.99      6.01 o 
   4   3   4       24.74       22.19      1.00 o 
   5   3   4       22.38       21.44      1.06 o 
  -7   4   4        1.27        0.83      0.24 o 
  -6   4   4        9.02       10.30      0.52 o 
  -5   4   4       30.09       33.85      1.07 o 
  -4   4   4       54.24       56.27      1.03 o 
  -3   4   4       60.77       53.78      1.37 o 
  -2   4   4        3.57        3.59      0.18 o 
  -1   4   4      120.54      115.65      1.98 o 
   0   4   4      480.11      467.05      4.38 o 
   1   4   4      212.37      219.45      2.44 o 
   2   4   4       52.05       54.88      1.02 o 
   3   4   4       73.41       74.62      1.29 o 
   4   4   4       37.72       34.12      1.29 o 
  -6   5   4      350.39      341.31      5.63 o 
  -5   5   4       27.68       25.31      1.08 o 
  -4   5   4       11.80       13.05      0.72 o 
  -3   5   4      100.23       97.05      1.32 o 
  -2   5   4       71.91       65.77      1.01 o 
  -1   5   4       58.25       64.49      1.02 o 
   0   5   4       34.76       35.86      1.62 o 
   1   5   4      561.06      537.65      5.13 o 
   2   5   4      354.85      347.93      3.67 o 
   3   5   4       21.02       20.79      0.67 o 
   4   5   4       23.55       24.76      1.15 o 
  -6   6   4       66.37       61.60      1.96 o 
  -5   6   4      495.73      502.89      7.40 o 
  -4   6   4       55.50       52.33      1.55 o 
  -3   6   4       28.42       27.60      0.75 o 
  -2   6   4       66.69       59.05      1.01 o 
  -1   6   4        7.91        6.39      0.32 o 
   0   6   4       17.45       14.65      0.51 o 
   1   6   4       50.16       51.74      1.03 o 
   2   6   4        3.99        4.87      0.34 o 
   3   6   4       21.61       24.40      0.77 o 
  -6   7   4      146.25      151.39      3.43 o 
  -5   7   4        7.43        8.20      0.67 o 
  -4   7   4      124.18      113.71      1.64 o 
  -3   7   4      203.65      189.87      2.23 o 
  -2   7   4        8.56        7.66      0.37 o 
  -1   7   4        9.03       10.65      0.44 o 
   0   7   4        0.31        0.17      0.21 o 
   1   7   4        7.90        7.44      0.51 o 
   2   7   4       12.01       12.49      0.56 o 
  -5   8   4       74.49       78.12      2.23 o 
  -4   8   4        9.06       11.09      0.66 o 
  -3   8   4       56.03       54.63      1.06 o 
  -2   8   4       19.73       19.69      0.62 o 
  -1   8   4        1.91        2.64      0.26 o 
   0   8   4        3.35        4.31      0.50 o 
   1   8   4        7.09        8.33      0.47 o 
  -4   9   4      152.37      148.00      2.06 o 
  -3   9   4      403.06      406.94      6.25 o 
  -2   9   4       11.65       13.33      0.55 o 
  -1   9   4       29.73       30.55      0.84 o 
   0   9   4       62.51       62.43      1.82 o 
   0 -11   5        3.70        5.30      0.59 o 
  -2 -10   5        4.86        7.07      0.65 o 
  -1 -10   5        6.78        5.06      0.56 o 
   0 -10   5        2.85        2.99      0.59 o 
   1 -10   5       37.22       37.03      1.57 o 
   2 -10   5       69.37       70.89      2.26 o 
   3 -10   5       52.13       49.77      1.93 o 
  -2  -9   5      228.60      217.91      2.90 o 
  -1  -9   5       41.56       43.90      1.08 o 
   0  -9   5        5.05        5.38      0.67 o 
   1  -9   5        6.93        7.61      0.74 o 
   2  -9   5       83.16       73.11      2.17 o 
   3  -9   5       28.38       30.90      1.46 o 
   4  -9   5       10.99       11.39      0.96 o 
  -4  -8   5      108.50      103.62      2.76 o 
  -3  -8   5      368.51      377.39      6.45 o 
  -2  -8   5        9.61       11.38      0.54 o 
  -1  -8   5      300.30      289.80      5.17 o 
   0  -8   5      200.05      188.10      3.82 o 
   1  -8   5       12.74       13.14      0.88 o 
   2  -8   5       18.06       17.05      0.97 o 
   3  -8   5        1.29        2.39      0.47 o 
   4  -8   5       32.36       29.62      1.47 o 
   5  -8   5       59.45       79.24      2.76 o 
  -4  -7   5        1.46        1.01      0.39 o 
  -3  -7   5      391.76      394.04      6.56 o 
  -2  -7   5     1000.66      993.72      9.37 o 
  -1  -7   5      251.04      236.34      4.39 o 
   0  -7   5      228.97      207.87      3.99 o 
   1  -7   5      291.36      285.05      4.99 o 
   2  -7   5        1.73        1.79      0.36 o 
   3  -7   5       16.45       22.59      1.15 o 
   4  -7   5        7.10        8.26      0.78 o 
  -5  -6   5       81.24       80.39      2.40 o 
  -4  -6   5       71.12       73.96      2.16 o 
  -3  -6   5       53.13       53.04      1.71 o 
  -2  -6   5        0.00        0.47      0.32 o 
  -1  -6   5      175.89      156.31      3.22 o 
   0  -6   5      295.61      301.83      5.12 o 
   1  -6   5       42.16       36.14      1.23 o 
   2  -6   5       26.37       34.42      1.27 o 
   3  -6   5       14.13       17.22      0.95 o 
   4  -6   5       10.89       16.34      0.76 o 
   5  -6   5       66.65       63.86      1.75 o 
  -5  -5   5       14.27       14.88      0.96 o 
  -4  -5   5      138.52      139.61      3.11 o 
  -3  -5   5      638.90      660.30      9.76 o 
  -2  -5   5      337.79      330.57      5.45 o 
  -1  -5   5       32.52       26.98      1.10 o 
   0  -5   5       77.64       74.89      1.91 o 
   1  -5   5      563.86      534.77      7.95 o 
   2  -5   5       75.96       82.12      1.20 o 
   3  -5   5      139.32      155.39      2.58 o 
   4  -5   5       67.89       68.08      1.66 o 
   5  -5   5        6.32        5.16      0.53 o 
  -6  -4   5       17.50       16.39      1.06 o 
  -5  -4   5       20.99       19.41      1.06 o 
  -4  -4   5      152.84      149.01      3.17 o 
  -3  -4   5       43.46       47.21      1.49 o 
  -2  -4   5       23.70       30.17      1.14 o 
  -1  -4   5      258.41      249.02      4.29 o 
   0  -4   5     1430.27     1467.78     19.90 o 
   1  -4   5      630.01      633.41      5.83 o 
   2  -4   5       17.33       11.33      0.39 o 
   3  -4   5      549.82      518.19      6.78 o 
   4  -4   5      218.81      219.02      3.60 o 
   5  -4   5      284.46      291.56      4.73 o 
  -6  -3   5        3.85        3.33      0.53 o 
  -5  -3   5        0.06        0.35      0.27 o 
  -4  -3   5       35.94       33.25      1.26 o 
  -3  -3   5      549.31      562.94      8.31 o 
  -2  -3   5      146.84      141.12      1.61 o 
  -1  -3   5      357.40      362.79      3.48 o 
   0  -3   5      830.81      840.73     16.94 o 
   1  -3   5     1684.76     1562.55     13.69 o 
   2  -3   5      274.87      307.97      4.21 o 
   3  -3   5       97.39       92.43      1.85 o 
   4  -3   5      148.69      148.12      2.76 o 
   5  -3   5       64.90       62.91      1.77 o 
  -6  -2   5       45.07       42.00      1.61 o 
  -5  -2   5      152.95      158.79      3.35 o 
  -4  -2   5        7.96        9.69      0.40 o 
  -3  -2   5       58.26       64.07      1.00 o 
  -2  -2   5       35.27       34.45      0.63 o 
  -1  -2   5      114.46      113.41      1.36 o 
   0  -2   5      465.16      470.27      4.43 o 
   1  -2   5       40.39       48.43      0.80 o 
   2  -2   5      145.48      151.57      2.43 o 
   3  -2   5     1388.75     1370.86     16.47 o 
   4  -2   5      147.55      148.02      2.77 o 
   5  -2   5       11.27       12.41      0.76 o 
  -6  -1   5       17.41       17.48      0.65 o 
  -5  -1   5       32.31       33.56      1.19 o 
  -4  -1   5      473.79      492.27      4.88 o 
  -3  -1   5      183.62      175.02      2.03 o 
  -2  -1   5        8.27        3.67      0.23 o 
  -1  -1   5       28.02       24.81      1.43 o 
   0  -1   5       34.51       48.33      4.36 o 
   1  -1   5        2.33        4.28      0.23 o 
   2  -1   5       54.19       54.95      1.26 o 
   3  -1   5       24.59       21.60      0.83 o 
   4  -1   5       55.75       58.68      1.58 o 
   5  -1   5      120.34      122.12      2.68 o 
  -7   0   5      121.08      117.07      2.03 o 
  -6   0   5       58.12       53.85      1.18 o 
  -5   0   5       65.70       69.95      1.27 o 
  -4   0   5       41.84       36.67      0.80 o 
  -3   0   5      184.91      191.19      2.18 o 
  -2   0   5      147.12      173.69      1.94 o 
  -1   0   5        5.95        4.36      0.25 o 
   0   0   5      150.76      142.84      1.88 o 
   1   0   5        9.02        6.46      0.28 o 
   2   0   5        6.70        8.20      0.48 o 
   3   0   5      528.67      503.46      6.81 o 
   4   0   5      174.14      160.82      2.99 o 
   5   0   5        7.27        7.18      0.60 o 
  -7   1   5        2.41        2.38      0.42 o 
  -6   1   5      208.81      189.46      3.75 o 
  -5   1   5      227.54      220.67      2.71 o 
  -4   1   5      325.23      333.15      3.55 o 
  -3   1   5      206.23      185.96      2.15 o 
  -2   1   5       26.79       29.59      0.60 o 
  -1   1   5      279.09      295.93      2.98 o 
   0   1   5       78.13       81.76      1.12 o 
   1   1   5       28.68       28.95      0.42 o 
   2   1   5        0.07        0.20      0.15 o 
   3   1   5       65.35       62.12      1.56 o 
   4   1   5        6.46        5.98      0.52 o 
   5   1   5       70.07       69.05      1.96 o 
  -7   2   5       52.67       51.05      1.26 o 
  -6   2   5       47.50       45.92      1.10 o 
  -5   2   5       60.64       58.08      1.15 o 
  -4   2   5      117.74      100.29      1.47 o 
  -3   2   5      230.53      198.79      2.26 o 
  -2   2   5     1197.53     1208.59     10.67 o 
  -1   2   5      412.51      404.76      2.99 o 
   0   2   5       98.08       88.68      1.36 o 
   1   2   5        5.20        6.43      0.46 o 
   2   2   5        0.60        0.98      0.24 o 
   3   2   5        0.69        1.29      0.29 o 
   4   2   5        0.07        0.24      0.19 o 
   5   2   5       53.08       50.91      1.70 o 
  -7   3   5        3.39        2.02      0.25 o 
  -6   3   5      128.39      120.68      1.95 o 
  -5   3   5      432.06      443.85      4.70 o 
  -4   3   5      705.74      673.48      6.47 o 
  -3   3   5       97.00      100.12      1.38 o 
  -2   3   5      317.06      321.79      3.12 o 
  -1   3   5     2637.80     2609.46     20.86 o 
   0   3   5      167.31      170.39      1.97 o 
   1   3   5       11.98       10.58      0.41 o 
   2   3   5      100.70       99.52      2.14 o 
   3   3   5        4.72        5.11      0.49 o 
   4   3   5       17.77       18.89      0.97 o 
  -6   4   5       49.01       48.66      1.16 o 
  -5   4   5       28.25       25.75      1.10 o 
  -4   4   5       66.72       68.29      1.75 o 
  -3   4   5      695.19      700.59      9.13 o 
  -2   4   5     1049.97     1104.23      7.44 o 
  -1   4   5       63.95       67.66      0.82 o 
   0   4   5      482.20      448.43      4.33 o 
   1   4   5      662.20      651.16      6.05 o 
   2   4   5       18.53       17.04      0.57 o 
   3   4   5       14.35       13.84      0.81 o 
   4   4   5       13.45       14.44      0.89 o 
  -6   5   5       38.77       35.95      1.47 o 
  -5   5   5       77.93       77.86      2.10 o 
  -4   5   5       25.94       25.45      1.05 o 
  -3   5   5      299.34      290.63      2.97 o 
  -2   5   5      196.30      193.07      1.73 o 
  -1   5   5      324.67      326.56      3.34 o 
   0   5   5        4.68        6.24      0.34 o 
   1   5   5       12.15       10.24      0.45 o 
   2   5   5       77.53       78.36      1.38 o 
   3   5   5        6.35        6.86      0.42 o 
  -6   6   5        1.02        1.94      0.41 o 
  -5   6   5        2.52        1.79      0.37 o 
  -4   6   5       89.70       84.38      2.13 o 
  -3   6   5       46.48       45.48      0.91 o 
  -2   6   5       25.65       29.45      0.55 o 
  -1   6   5        2.07        2.79      0.30 o 
   0   6   5       11.73       12.97      0.50 o 
   1   6   5      394.22      395.97      4.16 o 
   2   6   5       65.22       64.98      1.29 o 
   3   6   5       15.46       18.02      0.70 o 
  -5   7   5        0.63        0.37      0.25 o 
  -4   7   5        4.04        4.58      0.32 o 
  -3   7   5       69.12       66.66      1.17 o 
  -2   7   5       25.66       27.06      0.72 o 
  -1   7   5       15.31       17.62      0.58 o 
   0   7   5       16.68       16.06      0.59 o 
   1   7   5        0.23        0.32      0.17 o 
   2   7   5       63.79       69.31      1.39 o 
  -5   8   5        7.43        7.23      0.68 o 
  -4   8   5        0.52        0.82      0.21 o 
  -3   8   5        2.17        3.09      0.29 o 
  -2   8   5       27.87       30.90      0.82 o 
  -1   8   5       10.57       11.35      0.50 o 
   0   8   5       25.92       24.85      1.20 o 
   1   8   5      232.57      241.52      3.07 o 
  -3   9   5       93.51       96.44      1.59 o 
  -2   9   5       23.64       26.92      0.80 o 
  -1   9   5        1.96        2.35      0.43 o 
   1 -11   6      165.80      163.00      3.94 o 
  -2 -10   6      158.97      159.79      3.27 o 
  -1 -10   6      412.79      428.53      4.89 o 
   0 -10   6        0.67        1.63      0.57 o 
   1 -10   6      131.05      122.33      3.20 o 
   2 -10   6      518.90      530.00      8.91 o 
   3 -10   6      191.11      184.02      4.24 o 
  -3  -9   6        0.25        0.33      0.38 o 
  -2  -9   6       49.93       53.59      1.24 o 
  -1  -9   6       86.00       86.10      2.48 o 
   0  -9   6       91.27       87.60      2.55 o 
   1  -9   6      121.22      122.30      3.10 o 
   2  -9   6        6.83        8.78      0.81 o 
   3  -9   6       12.47       11.12      0.94 o 
   4  -9   6      226.55      266.31      5.61 o 
  -4  -8   6        5.16        7.35      0.77 o 
  -3  -8   6       11.84       12.73      0.95 o 
  -2  -8   6        0.29        0.58      0.20 o 
  -1  -8   6       54.34       48.30      1.76 o 
   0  -8   6       34.80       33.30      1.44 o 
   1  -8   6      220.11      219.11      4.41 o 
   2  -8   6      113.22      116.21      2.89 o 
   3  -8   6       84.35       92.41      2.64 o 
   4  -8   6        3.95        9.10      0.88 o 
  -4  -7   6        0.05        0.69      0.38 o 
  -3  -7   6       30.30       35.77      1.47 o 
  -2  -7   6       94.97       95.99      2.51 o 
  -1  -7   6        5.25        4.83      0.64 o 
   0  -7   6       23.69       20.91      1.10 o 
   1  -7   6       60.47       61.09      1.89 o 
   2  -7   6        0.17        0.43      0.27 o 
   3  -7   6        9.87       11.78      0.85 o 
   4  -7   6      227.45      243.55      4.97 o 
  -5  -6   6       39.24       37.12      1.60 o 
  -4  -6   6       42.92       47.42      1.74 o 
  -3  -6   6       63.23       64.35      1.97 o 
  -2  -6   6      121.64      114.48      2.72 o 
  -1  -6   6       33.72       34.68      1.38 o 
   0  -6   6       55.93       49.26      1.63 o 
   1  -6   6       80.96       76.88      2.03 o 
   2  -6   6       11.17       12.67      0.80 o 
   3  -6   6        7.74        8.74      0.71 o 
   4  -6   6       95.31      107.11      2.87 o 
   5  -6   6       97.25       92.56      2.22 o 
  -5  -5   6       78.05       82.62      2.41 o 
  -4  -5   6       26.84       28.46      1.29 o 
  -3  -5   6       65.01       58.22      1.80 o 
  -2  -5   6       72.16       69.39      1.95 o 
  -1  -5   6      322.34      323.00      5.50 o 
   0  -5   6      259.49      253.28      4.51 o 
   1  -5   6      148.90      144.61      2.97 o 
   2  -5   6        0.08        1.20      0.29 o 
   3  -5   6       53.66       51.45      1.02 o 
   4  -5   6       43.54       41.60      1.28 o 
   5  -5   6        3.85        5.31      0.55 o 
  -6  -4   6       51.22       49.55      1.92 o 
  -5  -4   6       27.03       25.18      1.23 o 
  -4  -4   6      260.01      262.83      4.84 o 
  -3  -4   6     1263.21     1240.58     17.10 o 
  -2  -4   6      500.29      476.58      7.34 o 
  -1  -4   6        0.03        0.17      0.25 o 
   0  -4   6     2494.69     2317.64     30.45 o 
   1  -4   6      334.62      341.42      3.46 o 
   2  -4   6        0.33        0.95      0.42 o 
   3  -4   6       35.13       32.73      1.02 o 
   4  -4   6      116.85      122.71      2.48 o 
   5  -4   6        1.17        0.64      0.29 o 
  -6  -3   6        0.03        0.42      0.32 o 
  -5  -3   6      104.72      103.95      2.64 o 
  -4  -3   6        8.60        8.29      0.64 o 
  -3  -3   6       44.93       47.32      1.49 o 
  -2  -3   6      850.07      815.30     11.52 o 
  -1  -3   6     1103.28     1064.70     28.71 o 
   0  -3   6      118.95      124.86      1.56 o 
   1  -3   6      442.13      458.54      4.46 o 
   2  -3   6      547.96      512.35      5.01 o 
   3  -3   6        0.08        0.04      0.15 o 
   4  -3   6        4.10        5.97      0.52 o 
   5  -3   6        1.86        1.64      0.38 o 
  -6  -2   6        2.65        3.66      0.52 o 
  -5  -2   6      150.64      154.69      3.35 o 
  -4  -2   6      395.34      394.75      6.36 o 
  -3  -2   6     1080.99     1029.83      9.91 o 
  -2  -2   6      383.95      395.60      3.89 o 
  -1  -2   6      907.31      926.72     10.88 o 
   0  -2   6     1897.71     1762.15     15.37 o 
   1  -2   6      109.10      112.93      1.49 o 
   2  -2   6       33.62       28.04      0.66 o 
   3  -2   6      209.83      214.00      3.45 o 
   4  -2   6        8.40        8.15      0.59 o 
   5  -2   6       29.14       26.47      1.15 o 
  -6  -1   6       12.85       13.56      0.89 o 
  -5  -1   6        0.02        0.42      0.15 o 
  -4  -1   6        1.01        2.79      0.25 o 
  -3  -1   6      270.66      269.55      2.91 o 
  -2  -1   6       50.21       50.34      0.87 o 
  -1  -1   6        4.71        2.15      0.33 o 
   0  -1   6       15.75       12.01      0.41 o 
   1  -1   6       71.73       69.35      1.08 o 
   2  -1   6      398.21      374.19      3.87 o 
   3  -1   6      213.57      204.69      3.40 o 
   4  -1   6       77.82       79.91      1.97 o 
   5  -1   6        2.11        1.89      0.37 o 
  -6   0   6       62.48       66.11      1.34 o 
  -5   0   6       77.01       74.12      1.34 o 
  -4   0   6       25.85       25.26      0.67 o 
  -3   0   6      149.63      134.17      1.73 o 
  -2   0   6      703.11      749.58      6.90 o 
  -1   0   6      713.84      729.21      6.74 o 
   0   0   6      171.67      181.14      2.10 o 
   1   0   6       53.80       47.18      0.85 o 
   2   0   6        2.76        1.58      0.29 o 
   3   0   6      284.10      267.35      4.23 o 
   4   0   6      234.66      223.31      3.88 o 
   5   0   6       21.59       18.09      0.99 o 
  -6   1   6       33.92       33.69      0.94 o 
  -5   1   6        6.66        7.04      0.39 o 
  -4   1   6        8.30        8.34      0.39 o 
  -3   1   6       58.57       51.37      0.93 o 
  -2   1   6        7.51        5.17      0.29 o 
  -1   1   6      143.87      133.37      1.66 o 
   0   1   6       26.59       28.53      0.63 o 
   1   1   6       34.00       37.08      1.11 o 
   2   1   6      748.64      709.93      9.23 o 
   3   1   6      284.45      262.22      4.26 o 
   4   1   6       18.68       21.30      1.02 o 
  -6   2   6       78.52       82.09      1.55 o 
  -5   2   6       12.64       13.26      0.53 o 
  -4   2   6      295.45      289.72      3.24 o 
  -3   2   6       63.81       57.87      1.00 o 
  -2   2   6       47.17       42.15      1.18 o 
  -1   2   6        7.80        7.75      0.51 o 
   0   2   6       31.24       35.45      0.64 o 
   1   2   6        3.93        3.65      0.39 o 
   2   2   6      152.23      150.87      2.85 o 
   3   2   6      278.32      259.46      4.34 o 
   4   2   6      133.12      128.98      2.86 o 
  -6   3   6        7.27        9.72      0.51 o 
  -5   3   6       45.44       44.85      1.02 o 
  -4   3   6      105.16      107.83      2.32 o 
  -3   3   6      370.94      378.32      5.48 o 
  -2   3   6      490.62      484.40      6.63 o 
  -1   3   6      205.37      197.85      2.51 o 
   0   3   6       86.64       88.05      0.97 o 
   1   3   6       10.43       12.29      0.70 o 
   2   3   6      117.12      109.60      2.39 o 
   3   3   6       21.91       23.26      1.07 o 
   4   3   6       18.50       19.61      1.04 o 
  -6   4   6      377.30      372.23      6.09 o 
  -5   4   6      226.01      217.92      3.98 o 
  -4   4   6       19.37       20.48      0.95 o 
  -3   4   6       42.38       42.02      1.32 o 
  -2   4   6      731.36      722.82      5.11 o 
  -1   4   6      172.32      178.09      1.63 o 
   0   4   6        6.30        6.79      0.26 o 
   1   4   6       44.78       42.30      0.93 o 
   2   4   6        9.64        8.83      0.65 o 
   3   4   6        1.40        1.28      0.34 o 
  -6   5   6       85.74       97.93      2.61 o 
  -5   5   6      115.56      110.83      2.62 o 
  -4   5   6      189.68      185.67      3.50 o 
  -3   5   6       12.79       13.33      0.76 o 
  -2   5   6       15.66       14.13      0.38 o 
  -1   5   6       74.53       67.51      0.89 o 
   0   5   6       67.46       70.20      2.04 o 
   1   5   6        0.58        0.11      0.18 o 
   2   5   6        1.49        0.93      0.20 o 
   3   5   6        2.80        2.69      0.46 o 
  -5   6   6       57.40       60.20      1.89 o 
  -4   6   6      158.09      153.01      3.17 o 
  -3   6   6      188.94      186.15      2.26 o 
  -2   6   6      228.16      229.91      2.08 o 
  -1   6   6       31.25       38.40      0.68 o 
   0   6   6        1.42        1.19      0.32 o 
   1   6   6       78.47       77.95      1.43 o 
   2   6   6        6.27        8.21      0.48 o 
  -5   7   6       25.78       28.65      1.32 o 
  -4   7   6      112.65      106.56      2.61 o 
  -3   7   6       30.59       34.94      0.86 o 
  -2   7   6        5.46        5.03      0.28 o 
  -1   7   6       48.59       50.70      1.08 o 
   0   7   6      268.48      287.92      4.08 o 
   1   7   6      100.54       97.03      1.70 o 
  -4   8   6       52.85       54.33      1.84 o 
  -3   8   6       85.63       86.72      1.49 o 
  -2   8   6      127.61      124.08      1.82 o 
  -1   8   6       19.07       21.59      0.72 o 
   0   8   6        8.22       10.28      0.53 o 
  -1 -10   7      248.85      236.05      4.97 o 
   0 -10   7      227.63      235.59      5.03 o 
   1 -10   7       50.60       44.75      1.92 o 
   2 -10   7      104.39      106.69      3.16 o 
  -2  -9   7      291.19      293.49      3.68 o 
  -1  -9   7       19.84       21.88      1.28 o 
   0  -9   7      120.03      121.65      3.23 o 
   1  -9   7      320.38      308.81      5.92 o 
   2  -9   7      243.06      255.33      5.23 o 
   3  -9   7        0.18        0.35      0.38 o 
  -3  -8   7       31.49       26.93      1.37 o 
  -2  -8   7      160.63      163.84      3.74 o 
  -1  -8   7      214.52      194.14      4.19 o 
   0  -8   7        0.62        1.20      0.47 o 
   1  -8   7       10.26       12.45      0.96 o 
   2  -8   7       43.17       37.64      1.50 o 
   3  -8   7       50.67       54.28      2.04 o 
   4  -8   7       81.72       91.27      2.85 o 
  -4  -7   7       22.78       22.18      1.25 o 
  -3  -7   7       68.95       74.68      2.30 o 
  -2  -7   7      137.49      125.60      3.07 o 
  -1  -7   7        3.66        4.02      0.60 o 
   0  -7   7      374.18      358.43      6.30 o 
   1  -7   7      319.32      321.02      5.77 o 
   2  -7   7      166.86      176.85      3.81 o 
   3  -7   7       18.29       14.69      0.99 o 
   4  -7   7      125.32      125.76      3.35 o 
  -5  -6   7        5.53        6.35      0.75 o 
  -4  -6   7        0.01        0.08      0.31 o 
  -3  -6   7       19.72       18.49      1.08 o 
  -2  -6   7       15.64       14.83      0.97 o 
  -1  -6   7       83.67       90.63      2.47 o 
   0  -6   7        1.59        3.34      0.53 o 
   1  -6   7       17.06       15.93      0.94 o 
   2  -6   7      163.83      175.39      3.69 o 
   3  -6   7      127.93      130.28      3.13 o 
   4  -6   7      220.48      232.52      4.78 o 
  -5  -5   7       23.12       22.85      1.25 o 
  -4  -5   7        2.16        1.44      0.42 o 
  -3  -5   7        7.67        9.42      0.77 o 
  -2  -5   7        5.06        6.75      0.65 o 
  -1  -5   7        1.42        2.12      0.44 o 
   0  -5   7      220.69      221.83      4.22 o 
   1  -5   7      519.26      476.63      7.40 o 
   2  -5   7       15.63       17.78      0.95 o 
   3  -5   7       99.59      103.27      2.65 o 
   4  -5   7      570.73      574.11      5.97 o 
   5  -5   7      210.41      206.71      3.83 o 
  -5  -4   7        3.17        2.35      0.49 o 
  -4  -4   7        2.19        2.07      0.42 o 
  -3  -4   7        0.79        0.80      0.30 o 
  -2  -4   7      250.73      248.43      4.53 o 
  -1  -4   7      202.07      201.62      3.91 o 
   0  -4   7        2.99        3.23      0.44 o 
   1  -4   7       51.07       41.23      1.36 o 
   2  -4   7       68.61       69.66      1.18 o 
   3  -4   7       29.78       27.07      0.86 o 
   4  -4   7       32.47       35.70      1.24 o 
   5  -4   7        5.16        5.84      0.60 o 
  -6  -3   7       38.40       43.22      1.75 o 
  -5  -3   7      316.39      309.66      5.64 o 
  -4  -3   7      185.09      188.85      3.81 o 
  -3  -3   7      108.88      101.16      2.43 o 
  -2  -3   7        4.08        3.07      0.45 o 
  -1  -3   7      158.32      150.21      3.10 o 
   0  -3   7      388.33      403.06     14.36 o 
   1  -3   7       40.18       38.46      0.80 o 
   2  -3   7        0.89        0.58      0.29 o 
   3  -3   7       22.08       21.34      0.66 o 
   4  -3   7      188.36      184.90      3.38 o 
   5  -3   7        9.21        7.69      0.66 o 
  -6  -2   7       48.18       47.30      1.81 o 
  -5  -2   7      119.01      119.96      2.89 o 
  -4  -2   7      573.40      594.29      9.05 o 
  -3  -2   7      177.80      189.87      3.61 o 
  -2  -2   7       34.52       29.09      0.66 o 
  -1  -2   7       25.30       26.67      0.64 o 
   0  -2   7       12.11       16.75      0.52 o 
   1  -2   7      240.38      219.33      2.53 o 
   2  -2   7        2.57        2.51      0.23 o 
   3  -2   7       30.57       30.80      0.98 o 
   4  -2   7        0.97        0.57      0.26 o 
  -6  -1   7      115.24      118.42      3.00 o 
  -5  -1   7      397.21      377.37      6.36 o 
  -4  -1   7      139.11      136.21      1.89 o 
  -3  -1   7        6.79       15.76      0.51 o 
  -2  -1   7      311.84      337.74      3.51 o 
  -1  -1   7      167.56      164.58      2.02 o 
   0  -1   7      599.83      585.88      6.22 o 
   1  -1   7        2.50        2.34      0.32 o 
   2  -1   7       24.21       24.48      0.66 o 
   3  -1   7       19.30       19.45      0.89 o 
   4  -1   7       46.55       48.21      1.54 o 
  -6   0   7        8.52        9.11      0.59 o 
  -5   0   7       69.40       70.27      1.33 o 
  -4   0   7      163.86      172.26      2.22 o 
  -3   0   7      213.99      219.06      2.97 o 
  -2   0   7       37.10       24.76      0.76 o 
  -1   0   7        3.56        2.24      0.23 o 
   0   0   7       77.55       82.30      1.26 o 
   1   0   7      318.23      301.63      3.25 o 
   2   0   7      283.67      269.31      4.24 o 
   3   0   7       36.82       35.61      1.27 o 
   4   0   7        2.09        1.45      0.36 o 
  -6   1   7       19.99       19.85      0.72 o 
  -5   1   7      102.78       97.77      1.64 o 
  -4   1   7      116.71      121.59      1.94 o 
  -3   1   7       11.84        6.83      0.35 o 
  -2   1   7     1097.16     1119.50     10.11 o 
  -1   1   7     1033.70     1022.11     12.65 o 
   0   1   7      476.44      469.86      6.46 o 
   1   1   7       72.26       71.47      1.72 o 
   2   1   7      486.44      476.31      6.75 o 
   3   1   7      407.51      389.51      5.94 o 
   4   1   7        0.31        0.32      0.26 o 
  -6   2   7       16.26       19.58      0.73 o 
  -5   2   7       57.68       51.65      1.20 o 
  -4   2   7        5.63        6.64      0.54 o 
  -3   2   7       73.22       75.59      1.80 o 
  -2   2   7        0.43        0.76      0.24 o 
  -1   2   7       57.42       57.19      1.50 o 
   0   2   7      372.43      381.63      5.55 o 
   1   2   7       84.09       77.76      1.90 o 
   2   2   7      172.03      171.18      3.24 o 
   3   2   7       43.80       50.82      1.64 o 
  -6   3   7        6.80        9.39      0.77 o 
  -5   3   7        5.05        4.95      0.53 o 
  -4   3   7       18.72       17.99      0.89 o 
  -3   3   7       38.05       39.70      1.29 o 
  -2   3   7      333.95      327.51      4.96 o 
  -1   3   7       92.56       94.01      2.10 o 
   0   3   7       49.14       48.61      0.86 o 
   1   3   7      176.41      172.07      3.26 o 
   2   3   7      149.78      143.10      2.96 o 
   3   3   7       81.44       77.12      2.16 o 
  -6   4   7      181.34      175.93      3.70 o 
  -5   4   7       10.05       12.29      0.81 o 
  -4   4   7        1.97        1.47      0.34 o 
  -3   4   7        7.47        8.22      0.61 o 
  -2   4   7       50.06       51.69      1.53 o 
  -1   4   7        2.16        1.64      0.20 o 
   0   4   7       65.88       77.20      1.18 o 
   1   4   7        2.40        2.98      0.43 o 
   2   4   7       30.57       35.35      1.40 o 
  -5   5   7       66.13       68.40      2.05 o 
  -4   5   7       24.59       24.13      1.11 o 
  -3   5   7        1.55        3.48      0.46 o 
  -2   5   7        0.00        0.30      0.22 o 
  -1   5   7        8.28        9.90      0.34 o 
   0   5   7       13.15       14.73      0.42 o 
   1   5   7       26.84       26.87      1.18 o 
   2   5   7       85.47       93.53      2.48 o 
  -5   6   7        7.89        7.76      0.71 o 
  -4   6   7        1.39        1.95      0.38 o 
  -3   6   7        0.05       -0.03      0.18 o 
  -2   6   7        9.98       10.95      0.71 o 
  -1   6   7       78.08       84.78      1.11 o 
   0   6   7        0.20        0.15      0.16 o 
   1   6   7       17.57       17.30      0.77 o 
  -4   7   7       44.71       45.25      1.67 o 
  -3   7   7       47.48       47.09      1.05 o 
  -2   7   7      204.29      218.24      2.63 o 
  -1   7   7        2.41        2.12      0.23 o 
   0   7   7       31.69       31.56      0.91 o 
   0 -10   8        0.18        0.01      0.51 o 
   1 -10   8       24.63       27.33      1.57 o 
  -2  -9   8       53.30       47.38      1.95 o 
  -1  -9   8       27.43       28.08      1.52 o 
   0  -9   8       12.29       11.52      1.05 o 
   1  -9   8       15.66       13.41      1.09 o 
   2  -9   8       34.34       34.65      1.68 o 
  -3  -8   8        5.64        4.55      0.71 o 
  -2  -8   8        1.17        0.80      0.48 o 
  -1  -8   8       62.65       64.56      2.23 o 
   0  -8   8        0.08        0.50      0.42 o 
   1  -8   8      136.58      144.83      3.60 o 
   2  -8   8        1.89        0.59      0.36 o 
   3  -8   8        5.36        5.40      0.74 o 
  -4  -7   8       38.42       37.77      1.72 o 
  -3  -7   8      217.96      217.97      4.56 o 
  -2  -7   8      198.69      196.94      4.23 o 
  -1  -7   8       77.47       73.75      2.35 o 
   0  -7   8        0.53        0.92      0.41 o 
   2  -7   8      151.14      133.73      3.17 o 
   3  -7   8      109.99      110.87      3.03 o 
  -4  -6   8       56.03       62.25      2.16 o 
  -3  -6   8       31.75       32.13      1.47 o 
  -2  -6   8      147.05      137.74      3.28 o 
  -1  -6   8      277.00      275.13      5.25 o 
   0  -6   8      526.95      500.97      8.19 o 
   1  -6   8      534.13      539.72      8.64 o 
   2  -6   8        0.51        0.90      0.34 o 
   3  -6   8      132.55      136.57      3.33 o 
   4  -6   8      201.12      200.76      4.43 o 
  -5  -5   8       11.99       10.98      0.93 o 
  -4  -5   8      123.70      125.59      3.16 o 
  -3  -5   8      109.36      103.51      2.71 o 
  -2  -5   8      277.16      272.97      5.10 o 
  -1  -5   8       25.16       23.48      1.22 o 
   0  -5   8      150.06      147.12      3.32 o 
   1  -5   8      730.75      715.13     10.74 o 
   2  -5   8      147.99      148.30      3.31 o 
   3  -5   8       76.17       86.03      2.43 o 
   4  -5   8       23.96       26.19      1.36 o 
  -5  -4   8        6.85        9.63      0.80 o 
  -4  -4   8       56.28       57.49      1.94 o 
  -3  -4   8        3.44        3.93      0.53 o 
  -1  -4   8      501.20      506.47      8.06 o 
   0  -4   8      425.52      410.76      6.74 o 
   1  -4   8        7.14        7.81      0.63 o 
   2  -4   8      155.63      147.61      3.21 o 
   3  -4   8      191.00      193.42      2.75 o 
   4  -4   8      187.08      176.13      2.80 o 
  -5  -3   8      107.80      109.40      2.86 o 
  -4  -3   8       11.06       11.95      0.84 o 
  -3  -3   8       18.21       17.13      0.94 o 
  -2  -3   8       20.13       22.53      1.07 o 
  -1  -3   8      290.69      289.36      5.11 o 
   0  -3   8      162.25      172.68      2.17 o 
   1  -3   8      225.42      219.95      6.18 o 
   2  -3   8       16.90       17.31      0.59 o 
   3  -3   8        0.38        2.56      0.42 o 
   4  -3   8        0.64        0.77      0.21 o 
  -6  -2   8      261.13      254.10      5.12 o 
  -5  -2   8       76.83       80.06      2.32 o 
  -4  -2   8      186.69      194.09      3.89 o 
  -3  -2   8       26.94       29.93      1.21 o 
  -2  -2   8       65.59       65.74      1.84 o 
  -1  -2   8       51.78       59.62      1.08 o 
   0  -2   8       67.39       67.45      1.18 o 
   1  -2   8        1.47        1.10      0.26 o 
   2  -2   8       87.80       87.05      2.06 o 
   3  -2   8      273.74      282.54      6.22 o 
   4  -2   8      117.14      117.89      2.71 o 
  -6  -1   8       11.94        9.25      0.79 o 
  -5  -1   8      565.53      582.42      9.08 o 
  -4  -1   8       33.83       36.36      1.37 o 
  -3  -1   8        0.01        0.05      0.11 o 
  -2  -1   8        3.49        5.76      0.37 o 
  -1  -1   8      216.23      209.24      2.51 o 
   0  -1   8       17.09       13.98      0.51 o 
   1  -1   8        3.00        2.77      0.54 o 
   2  -1   8        9.72       11.28      0.69 o 
   3  -1   8        1.36        0.64      0.28 o 
   4  -1   8       39.92       37.87      1.46 o 
  -6   0   8       84.28       90.40      2.53 o 
  -5   0   8       33.53       33.75      0.91 o 
  -4   0   8        0.96        0.63      0.16 o 
  -3   0   8       32.29       40.87      0.89 o 
  -2   0   8        2.13        2.48      0.26 o 
  -1   0   8      348.52      333.30      4.88 o 
   0   0   8       59.35       58.42      1.51 o 
   1   0   8       10.25        9.78      0.64 o 
   2   0   8       14.31       14.44      0.80 o 
   3   0   8      116.52      111.15      2.55 o 
  -6   1   8       64.21       62.69      1.38 o 
  -5   1   8      355.18      375.38      4.25 o 
  -4   1   8      136.22      137.86      1.97 o 
  -3   1   8      106.27      106.88      2.25 o 
  -2   1   8        5.57        8.73      0.59 o 
  -1   1   8       36.00       42.36      1.29 o 
   0   1   8      247.18      237.81      3.90 o 
   1   1   8      191.16      192.51      3.45 o 
   2   1   8        3.56        4.44      0.51 o 
   3   1   8       38.22       34.67      1.38 o 
  -6   2   8       98.66       99.37      2.56 o 
  -5   2   8        6.03        4.39      0.52 o 
  -4   2   8        2.25        2.44      0.39 o 
  -3   2   8      606.40      633.70      8.57 o 
  -2   2   8      342.67      333.42      5.06 o 
  -1   2   8       92.14       85.10      2.01 o 
   0   2   8       41.57       40.76      1.35 o 
   1   2   8       83.27       85.28      2.13 o 
   2   2   8      106.43       95.79      2.35 o 
   3   2   8        0.02       -0.20      0.20 o 
  -5   3   8      234.29      229.92      4.23 o 
  -4   3   8       82.40       80.48      2.08 o 
  -3   3   8       20.50       22.96      1.02 o 
  -2   3   8      424.77      416.75      6.14 o 
  -1   3   8      333.33      342.79      5.31 o 
   0   3   8        2.17        2.15      0.39 o 
   1   3   8        1.06        0.58      0.27 o 
   2   3   8        1.99        2.37      0.44 o 
  -5   4   8        0.10       -0.02      0.20 o 
  -4   4   8       11.09       10.16      0.74 o 
  -3   4   8      357.88      347.02      5.51 o 
  -2   4   8      171.99      169.88      3.30 o 
  -1   4   8        0.16        0.60      0.27 o 
   0   4   8      170.45      158.49      3.23 o 
   1   4   8       82.60       86.38      2.28 o 
   2   4   8       71.02       69.52      2.11 o 
  -5   5   8       16.01       14.07      0.95 o 
  -4   5   8        5.49        8.30      0.71 o 
  -3   5   8       18.56       23.05      1.11 o 
  -2   5   8       44.80       45.02      1.55 o 
  -1   5   8      101.68      103.98      1.54 o 
   0   5   8       15.60       17.12      0.99 o 
   1   5   8        0.19        0.13      0.27 o 
  -4   6   8       10.60       11.05      0.83 o 
  -3   6   8       32.01       29.50      1.30 o 
  -2   6   8        3.53        5.11      0.59 o 
  -1   6   8        0.00        0.36      0.31 o 
   0   6   8       72.30       68.35      2.08 o 
  -1  -9   9       14.48       14.40      1.18 o 
   0  -9   9       31.50       25.00      1.53 o 
   1  -9   9        8.36        8.73      0.98 o 
  -2  -8   9       29.43       30.60      1.57 o 
  -1  -8   9        3.33        2.22      0.60 o 
   0  -8   9       45.33       39.68      1.83 o 
   1  -8   9       72.49       73.87      2.51 o 
   2  -8   9       21.91       18.38      1.21 o 
  -3  -7   9       16.34       17.06      1.18 o 
  -2  -7   9       17.42       17.34      1.16 o 
  -1  -7   9        1.98        3.08      0.62 o 
   0  -7   9        0.04        0.19      0.30 o 
   1  -7   9       45.43       47.43      1.90 o 
   2  -7   9       15.52       14.97      1.04 o 
   3  -7   9        6.21        8.49      0.84 o 
  -4  -6   9      125.15      118.81      3.21 o 
  -3  -6   9      218.31      221.07      4.66 o 
  -2  -6   9       69.54       65.93      2.20 o 
  -1  -6   9        3.43        4.89      0.66 o 
   0  -6   9        0.14        0.28      0.32 o 
   1  -6   9       20.05       16.21      1.07 o 
   2  -6   9       90.44       83.98      2.38 o 
   3  -6   9       21.98       19.56      1.19 o 
  -4  -5   9        8.90        9.69      0.84 o 
  -3  -5   9       45.65       47.95      1.82 o 
  -2  -5   9      156.44      154.23      3.56 o 
  -1  -5   9      288.78      281.74      5.37 o 
   0  -5   9        9.81        8.34      0.75 o 
   1  -5   9       21.17       22.71      1.20 o 
   2  -5   9       40.79       40.55      1.58 o 
   3  -5   9       28.56       25.59      1.30 o 
  -5  -4   9      170.35      183.76      4.19 o 
  -4  -4   9      537.14      510.14      8.42 o 
  -3  -4   9      281.76      290.52      5.40 o 
  -2  -4   9        2.35        1.92      0.46 o 
  -1  -4   9      383.72      390.03      6.70 o 
   0  -4   9      391.38      376.71      6.47 o 
   1  -4   9       91.21       84.77      2.33 o 
   2  -4   9        0.30        0.01      0.22 o 
   3  -4   9       13.12       14.68      0.95 o 
  -5  -3   9        9.85        9.23      0.79 o 
  -4  -3   9        2.20        3.60      0.53 o 
  -3  -3   9      113.74      122.29      2.92 o 
  -2  -3   9      108.18      112.51      2.74 o 
  -1  -3   9      308.30      310.94      5.52 o 
   0  -3   9        0.76        0.52      0.32 o 
   1  -3   9       44.85       41.57      1.50 o 
   2  -3   9      116.98      118.28      1.83 o 
   3  -3   9       54.71       52.12      1.40 o 
  -5  -2   9       14.91       18.40      1.09 o 
  -4  -2   9      188.89      172.81      3.68 o 
  -3  -2   9       17.48       18.99      1.00 o 
  -2  -2   9        7.79        7.12      0.62 o 
  -1  -2   9      319.70      340.88      5.79 o 
   0  -2   9      318.45      321.70      3.60 o 
   1  -2   9      240.98      247.57      2.99 o 
   2  -2   9       37.10       36.28      0.93 o 
   3  -2   9        9.11       10.27      0.74 o 
  -5  -1   9        0.50        0.15      0.22 o 
  -4  -1   9       10.49       12.59      0.83 o 
  -3  -1   9       30.08       29.52      1.20 o 
  -2  -1   9       33.77       36.25      0.87 o 
  -1  -1   9      123.70      125.97      1.83 o 
   0  -1   9       26.97       26.58      1.01 o 
   1  -1   9      127.72      129.86      2.63 o 
   2  -1   9      317.41      313.94      5.01 o 
   3  -1   9      175.75      178.45      3.52 o 
  -5   0   9       55.19       55.43      1.84 o 
  -4   0   9       20.14       17.53      0.63 o 
  -3   0   9        4.34        4.02      0.45 o 
  -2   0   9       63.01       62.82      1.64 o 
  -1   0   9      329.49      332.82      5.02 o 
   0   0   9       15.43       13.90      0.77 o 
   1   0   9        8.95       11.72      0.76 o 
   2   0   9      135.39      141.89      2.95 o 
   3   0   9       63.64       59.61      1.88 o 
  -5   1   9        3.29        2.32      0.40 o 
  -4   1   9      131.36      139.68      2.85 o 
  -3   1   9       12.76       13.99      0.79 o 
  -2   1   9       40.98       42.55      1.36 o 
  -1   1   9        5.36        6.00      0.54 o 
   0   1   9       14.78       13.89      0.82 o 
   1   1   9       93.07       95.89      2.32 o 
   2   1   9       30.07       26.52      1.20 o 
  -5   2   9      488.23      488.05      7.33 o 
  -4   2   9        0.17        0.18      0.22 o 
  -3   2   9      113.92      113.61      2.52 o 
  -2   2   9       78.27       87.47      2.12 o 
  -1   2   9       56.81       59.53      1.71 o 
   0   2   9        3.83        4.17      0.51 o 
   1   2   9       16.05       16.92      0.95 o 
   2   2   9       22.95       25.03      1.22 o 
  -5   3   9      119.91      118.45      2.84 o 
  -4   3   9      222.32      219.87      4.06 o 
  -3   3   9      135.85      143.01      3.02 o 
  -2   3   9       53.70       61.93      1.80 o 
  -1   3   9        4.66        4.08      0.50 o 
   0   3   9        6.32        7.92      0.68 o 
   1   3   9        5.81        8.75      0.74 o 
  -4   4   9       21.54       21.75      1.12 o 
  -3   4   9       86.92       82.60      2.24 o 
  -2   4   9      114.90      120.56      2.77 o 
  -1   4   9       12.05       12.15      0.81 o 
   0   4   9        2.59        2.61      0.48 o 
   1   4   9        3.39        4.84      0.62 o 
  -3   5   9       97.60      104.19      2.64 o 
  -2   5   9        2.91        2.86      0.49 o 
  -1   5   9        2.22        1.67      0.39 o 
  -1  -8  10       12.88       13.69      1.18 o 
   0  -8  10       34.70       34.57      1.77 o 
   1  -8  10        9.72       11.87      1.05 o 
  -2  -7  10       15.89       12.73      1.02 o 
  -1  -7  10        3.37        3.29      0.63 o 
   0  -7  10      284.49      291.95      5.90 o 
   1  -7  10      161.76      152.26      3.84 o 
   2  -7  10       92.77       95.30      2.90 o 
  -3  -6  10       51.21       50.66      2.01 o 
  -2  -6  10        1.04        2.68      0.58 o 
  -1  -6  10       40.89       46.55      1.93 o 
   0  -6  10        1.80        2.72      0.57 o 
   1  -6  10       49.30       45.39      1.86 o 
   2  -6  10       70.33       76.30      2.48 o 
  -4  -5  10      336.42      344.45      6.48 o 
  -3  -5  10        2.43        2.00      0.49 o 
  -2  -5  10       50.73       48.99      1.88 o 
  -1  -5  10       20.92       21.62      1.28 o 
   0  -5  10      239.23      232.36      4.80 o 
   1  -5  10       24.24       23.59      1.28 o 
   2  -5  10       29.74       27.85      1.37 o 
  -4  -4  10      124.94      131.05      3.32 o 
  -3  -4  10      281.69      283.15      5.42 o 
  -2  -4  10      140.68      149.68      3.49 o 
  -1  -4  10       57.28       64.45      2.14 o 
   0  -4  10        5.79        5.31      0.63 o 
   1  -4  10        4.17        3.97      0.58 o 
   2  -4  10        9.89       10.28      0.81 o 
  -4  -3  10      200.37      211.57      4.45 o 
  -3  -3  10        5.32        5.85      0.66 o 
  -2  -3  10       59.43       66.83      2.08 o 
  -1  -3  10      122.59      126.54      3.08 o 
   0  -3  10        2.01        2.48      0.48 o 
   1  -3  10        1.41        0.50      0.31 o 
   2  -3  10       32.12       33.01      1.38 o 
  -4  -2  10      230.65      244.14      4.79 o 
  -3  -2  10       13.75       14.45      0.92 o 
  -2  -2  10       77.11       84.89      2.31 o 
  -1  -2  10        6.79        6.42      0.65 o 
   1  -2  10       63.20       64.47      1.76 o 
   2  -2  10       31.28       29.64      1.21 o 
  -5  -1  10      167.31      167.24      3.75 o 
  -4  -1  10       56.94       55.60      1.86 o 
  -3  -1  10       16.90       17.02      0.95 o 
  -1  -1  10      308.55      311.43      4.80 o 
   0  -1  10      237.79      252.81      4.24 o 
   1  -1  10        2.27        3.04      0.46 o 
   2  -1  10       37.48       35.17      1.38 o 
  -3   0  10       43.68       45.71      1.46 o 
  -2   0  10       56.06       57.42      1.65 o 
  -1   0  10       13.04       12.66      0.78 o 
   0   0  10      169.02      182.99      3.46 o 
   1   0  10      253.01      235.51      4.19 o 
   2   0  10        9.08       11.41      0.86 o 
  -4   1  10       16.21       11.40      0.78 o 
  -3   1  10       14.18       12.48      0.80 o 
  -2   1  10      394.19      407.84      6.16 o 
  -1   1  10      255.01      248.33      4.27 o 
   0   1  10       18.59       19.61      1.02 o 
   1   1  10      170.23      167.60      3.42 o 
  -4   2  10       16.30       15.98      0.95 o 
  -3   2  10       11.55       16.32      0.94 o 
  -2   2  10       22.21       19.92      1.02 o 
  -1   2  10       21.90       20.21      1.02 o 
   0   2  10       72.48       78.68      2.17 o 
   1   2  10       81.61       75.66      2.17 o 
  -4   3  10       12.86       11.59      0.85 o 
  -3   3  10       10.92       14.68      0.93 o 
  -2   3  10       80.28       87.56      2.32 o 
  -1   3  10       21.03       22.18      1.10 o 
   0   3  10        6.73        8.05      0.75 o 
  -3   4  10        1.69        3.45      0.54 o 
  -2   4  10        3.36        2.13      0.45 o 
  -1   4  10       10.61        8.81      0.76 o 
  -2  -6  11       19.35       19.69      1.27 o 
  -1  -6  11      178.74      174.82      4.23 o 
   0  -6  11      336.01      328.43      6.44 o 
  -3  -5  11        2.05        1.62      0.50 o 
  -2  -5  11       32.19       37.56      1.69 o 
  -1  -5  11        0.32        1.38      0.51 o 
   0  -5  11       80.29       71.67      2.43 o 
   1  -5  11       93.67       97.05      2.86 o 
  -3  -4  11       26.42       26.78      1.40 o 
  -2  -4  11        0.02       -0.02      0.29 o 
  -1  -4  11       46.42       43.34      1.79 o 
   0  -4  11      220.92      227.06      4.75 o 
   1  -4  11        0.06        0.50      0.34 o 
  -3  -3  11       25.12       30.51      1.42 o 
  -2  -3  11        6.96        7.33      0.73 o 
  -1  -3  11        3.88        3.90      0.60 o 
   0  -3  11       54.66       59.22      2.06 o 
  -4  -2  11       19.04       24.74      1.27 o 
  -3  -2  11       19.26       23.29      1.22 o 
   0  -1  11        3.16        2.69      0.45 o 
   1  -1  11        0.04        0.35      0.31 o 
  -2   0  11      238.86      255.53      4.41 o 
  -1   0  11       62.29       60.69      1.77 o 
   0   0  11       26.08       29.28      1.26 o 
  -3   1  11        5.90        9.74      0.77 o 
  -2   1  11       17.01       18.03      1.02 o 
  -1   1  11      146.79      153.63      3.19 o 
   0   1  11       45.52       43.90      1.62 o 
  -2   2  11       73.80       80.74      2.25 o 
  -1   2  11        2.37        1.88      0.42 o 
                                                 
